# Supplementary material for: Amino­[(1H-benzimidazol-2-yl)amino]­methaniminium 4-methyl­benzene­sulfonate
Source: Acta Crystallogr Sect E Struct Rep Online. 2013 Sep 18;69(Pt 10):o1543–4. doi: 10.1107/S1600536813024975 (PMC3790410; doi:10.1107/S1600536813024975)
Supplement: Supplementary file 1 [file e-69-o1543-sup1.cif]

##############################################################################
#                                                                            #
# This CIF contains the data in a paper accepted for publication in          #
# Acta Crystallographica Section E. It conforms to the requirements of       #
# Notes for Authors for Acta Crystallographica Section E, and has been       #
# peer reviewed under the auspices of the IUCr Commission on Journals.       #
#                                                                            #
# Full details of the Crystallographic Information File format               #
# are given in the paper "The Crystallographic Information File (CIF):       #
# a New Standard Archive File for Crystallography" by S. R. Hall, F. H.      #
# Allen and I. D. Brown [Acta Cryst. (1991), A47, 655-685].                  #
#                                                                            #
# The current version of the core CIF dictionary is obtainable from          #
# ftp://ftp.iucr.org/pub/cif_core.dic.                                       #
#                                                                            #
# Software is freely available for graphical display of the structure(s)     #
# in this CIF. For information consult the CIF software page                 #
# http://www.iucr.org/resources/cif/software.                                #
#                                                                            #
# This file may be used for bona fide research purposes within the           #
# scientific community so long as proper attribution is given to the journal # 
# article from which it was obtained.                                        #
#                                                                            #
##############################################################################
data_global
_audit_creation_method     'PLATON <TABLE ACC> option'
_journal_date_recd_electronic     2013-09-04
_journal_date_accepted     2013-09-07
_journal_name_full     'Acta Crystallographica, Section E'
_journal_year     2013
_journal_volume     69
_journal_issue     10
_journal_page_first     o1543
_journal_page_last     o1544
_journal_paper_category     QO
_journal_paper_doi     10.1107/S1600536813024975
_journal_coeditor_code     SJ5349
_publ_contact_author_name
;
Mustafa R. Albayati
;
_publ_contact_author_address
;
Kirkuk University,
College of Science,
Department of Chemistry,
Kirkuk,
Iraq
;
_publ_contact_author_email     'shaabankamel@yahoo.com'
_publ_contact_author_fax     ?
_publ_contact_author_phone     ?
_publ_section_title
;
Amino[(1<i>H</i>-benzimidazol-2-yl)amino]methaniminium 4-methylbenzenesulfonate
;
loop_
    _publ_author_name
    _publ_author_address
    'Mohamed, Shaaban K.'
;
Chemistry and Environmental Division,
Manchester Metropolitan University,
Manchester M1 5GD,
England
Chemistry Department,
Faculty of Science,
Minia University,
61519 El-Minia,
Egypt
;
    'Akkurt, Mehmet'
;
Department of Physics,
Faculty of Sciences,
Erciyes University,
38039 Kayseri,
Turkey
;
    'Mahmoud A. A. Elremaily'
;
Department of Organic Chemistry,
Faculty of Science,
Institute of Biotechnology,
Granada University,
Granada E-18071,
Spain
Department of Chemistry,
Sohag University,
82524 Sohag,
Egypt
;
    'Ali. M. Ali'
;
Department of Organic Chemistry,
Faculty of Science,
Institute of Biotechnology,
Granada University,
Granada E-18071,
Spain
Department of Chemistry,
Sohag University,
82524 Sohag,
Egypt
;
    'Mustafa R. Albayati'
;
Kirkuk University,
College of Science,
Department of Chemistry,
Kirkuk,
Iraq
;
data_I
_chemical_name_systematic
;
Amino[(1<i>H</i>-benzimidazol-2-yl)amino]methaniminium 4-methylbenzenesulfonate
;
_chemical_name_common     ?
_chemical_formula_moiety     'C8 H10 N5 +, C7 H7 O3 S -'
_chemical_formula_sum     'C15 H17 N5 O3 S'
_chemical_formula_structural     ?
_chemical_formula_iupac     'C8 H10 N5 +, C7 H7 O3 S -'
_chemical_formula_weight     347.41
_chemical_melting_point     ?
_symmetry_cell_setting     monoclinic
_symmetry_space_group_name_H-M     'P 21/c'
_symmetry_space_group_name_Hall     '-P 2ybc'
loop_
    _symmetry_equiv_pos_site_id
    _symmetry_equiv_pos_as_xyz
    1 x,y,z
    2 -x,1/2+y,1/2-z
    3 -x,-y,-z
    4 x,1/2-y,1/2+z
_cell_length_a     12.3821(4)
_cell_length_b     17.8077(7)
_cell_length_c     14.5112(5)
_cell_angle_alpha     90
_cell_angle_beta     90.013(2)
_cell_angle_gamma     90
_cell_volume     3199.7(2)
_cell_formula_units_Z     8
_cell_measurement_reflns_used     9624
_cell_measurement_theta_min     2.45
_cell_measurement_theta_max     25.07
_cell_measurement_temperature     100(2)
_exptl_crystal_description     'plate'
_exptl_crystal_colour     'colourless'
_exptl_crystal_size_max     0.35
_exptl_crystal_size_mid     0.10
_exptl_crystal_size_min     0.04
_exptl_crystal_size_rad     ?
_exptl_crystal_density_diffrn     1.442
_exptl_crystal_density_meas     ?
_exptl_crystal_density_method     'Not Measured'
_exptl_crystal_F_000     1456
_exptl_absorpt_coefficient_mu     0.228
_exptl_absorpt_correction_type     none
_exptl_absorpt_process_details     ?
_exptl_absorpt_correction_T_min     ?
_exptl_absorpt_correction_T_max     ?
_exptl_special_details
;
;
_diffrn_ambient_temperature     100(2)
_diffrn_radiation_type     'MoK\a'
_diffrn_radiation_wavelength     0.71073
_diffrn_radiation_source     'sealed tube'
_diffrn_radiation_monochromator     'graphite'
_diffrn_measurement_device_type     'Bruker APEXII CCD'
_diffrn_measurement_method     '\f and \w scans'
_diffrn_detector_area_resol_mean     ?
_diffrn_reflns_number     20618
_diffrn_reflns_av_R_equivalents     0.0441
_diffrn_reflns_av_sigmaI/netI     0.0474
_diffrn_reflns_theta_min     2.45
_diffrn_reflns_theta_max     25.08
_diffrn_reflns_theta_full     25.24
_diffrn_measured_fraction_theta_max     0.998
_diffrn_measured_fraction_theta_full     0.980
_diffrn_reflns_limit_h_min     -14
_diffrn_reflns_limit_h_max     14
_diffrn_reflns_limit_k_min     -17
_diffrn_reflns_limit_k_max     21
_diffrn_reflns_limit_l_min     -17
_diffrn_reflns_limit_l_max     17
_diffrn_reflns_reduction_process
;
;
_refine_special_details
;
Refinement on <i>F</i>^2^ for ALL reflections except those flagged by the user
for potential systematic errors. Weighted <i>R</i>-factors <i>wR</i> and all
goodnesses of fit <i>S</i> are based on <i>F</i>^2^, conventional
<i>R</i>-factors <i>R</i> are based on <i>F</i>, with <i>F</i> set to zero for
negative <i>F</i>^2^. The observed criterion of <i>F</i>^2^ > \s(<i>F</i>^2^)
is used only for calculating -<i>R</i>-factor-obs <i>etc</i>. and is not
relevant to the choice of reflections for refinement. <i>R</i>-factors based
on <i>F</i>^2^ are statistically about twice as large as those based on
<i>F</i>, and <i>R</i>-factors based on ALL data will be even larger.
;
_reflns_number_total     5679
_reflns_number_gt     4108
_reflns_threshold_expression     'I>2\s(I)'
_refine_ls_structure_factor_coef     Fsqd
_refine_ls_matrix_type     full
_refine_ls_R_factor_all     0.0683
_refine_ls_R_factor_gt     0.0436
_refine_ls_wR_factor_gt     0.0995
_refine_ls_wR_factor_ref     0.1087
_refine_ls_goodness_of_fit_ref     1.046
_refine_ls_restrained_S_all     1.047
_refine_ls_number_reflns     5679
_refine_ls_number_parameters     469
_refine_ls_number_restraints     15
_refine_ls_number_constraints     ?
_refine_ls_hydrogen_treatment     mixed
_refine_ls_weighting_scheme     calc
_refine_ls_weighting_details
              'W=1/[\S^2^(FO^2^)+(0.0495P)^2^+1.3622P] where P=(FO^2^+2FC^2^)/3'
_atom_sites_solution_primary     ?
_atom_sites_solution_secondary     ?
_refine_ls_shift/su_max     0.000
_refine_ls_shift/su_mean     0.000
_refine_diff_density_max     0.334
_refine_diff_density_min     -0.376
_refine_ls_extinction_method     'none'
_refine_ls_abs_structure_details     ?
_refine_ls_abs_structure_Flack     .
loop_
    _atom_type_symbol
    _atom_type_description
    _atom_type_scat_dispersion_real
    _atom_type_scat_dispersion_imag
    _atom_type_scat_source
    C C 0.0033 0.0016 ' International Tables Vol C Tables 4.2.6.8 and 6.1.1.4'
    H H 0.0000 0.0000 ' International Tables Vol C Tables 4.2.6.8 and 6.1.1.4'
    N N 0.0061 0.0033 ' International Tables Vol C Tables 4.2.6.8 and 6.1.1.4'
    O O 0.0106 0.0060 ' International Tables Vol C Tables 4.2.6.8 and 6.1.1.4'
    S S 0.1246 0.1234 ' International Tables Vol C Tables 4.2.6.8 and 6.1.1.4'
_computing_data_collection     'APEX2 (Bruker, 2013)'
_computing_cell_refinement     'SAINT (Bruker, 2013)'
_computing_data_reduction     'SAINT (Bruker, 2013)'
_computing_structure_solution     'SHELXS97 (Sheldrick, 2008)'
_computing_structure_refinement     'SHELXL97 (Sheldrick, 2008)'
_computing_molecular_graphics     'ORTEP-3 for Windows (Farrugia, 2012)'
_computing_publication_material
                                'WinGX (Farrugia, 2012) and PLATON (Spek, 2009)'
loop_
    _atom_site_type_symbol
    _atom_site_label
    _atom_site_fract_x
    _atom_site_fract_y
    _atom_site_fract_z
    _atom_site_U_iso_or_equiv
    _atom_site_thermal_displace_type
    _atom_site_calc_flag
    _atom_site_refinement_flags
    _atom_site_occupancy
    _atom_site_disorder_assembly
    _atom_site_disorder_group
    N N1 -0.06286(16) 0.53699(11) 0.14245(14) 0.0175(6) Uani d D 1.000 . .
    N N2 0.09357(15) 0.48502(11) 0.09774(13) 0.0169(6) Uani d . 1.000 . .
    N N3 -0.03173(16) 0.40955(11) 0.18217(14) 0.0180(6) Uani d D 1.000 . .
    N N4 0.12756(17) 0.34452(13) 0.15854(15) 0.0213(7) Uani d D 1.000 . .
    N N5 -0.01669(17) 0.28656(13) 0.22877(15) 0.0228(7) Uani d D 1.000 . .
    C C8 -0.00584(19) 0.59345(14) 0.09792(15) 0.0175(8) Uani d . 1.000 . .
    C C9 -0.0290(2) 0.66825(15) 0.08044(17) 0.0225(8) Uani d . 1.000 . .
    C C10 0.0487(2) 0.70888(15) 0.03340(18) 0.0267(9) Uani d . 1.000 . .
    C C11 0.1448(2) 0.67604(14) 0.00378(18) 0.0239(8) Uani d . 1.000 . .
    C C12 0.1676(2) 0.60121(14) 0.02124(16) 0.0210(8) Uani d . 1.000 . .
    C C13 0.09108(19) 0.56002(14) 0.06984(16) 0.0169(7) Uani d . 1.000 . .
    C C14 0.00195(18) 0.47560(13) 0.14059(16) 0.0158(7) Uani d . 1.000 . .
    C C15 0.02761(19) 0.34569(14) 0.18891(16) 0.0181(8) Uani d . 1.000 . .
    N N6 0.56311(16) 0.46290(12) 1.14251(14) 0.0176(7) Uani d D 1.000 . .
    N N7 0.40627(15) 0.51515(11) 1.09786(13) 0.0165(6) Uani d . 1.000 . .
    N N8 0.53226(16) 0.59052(11) 1.18216(14) 0.0174(6) Uani d D 1.000 . .
    N N9 0.37236(17) 0.65557(12) 1.15834(15) 0.0206(7) Uani d D 1.000 . .
    N N10 0.51667(17) 0.71349(13) 1.22845(15) 0.0239(7) Uani d D 1.000 . .
    C C23 0.50569(19) 0.40666(14) 1.09794(16) 0.0174(7) Uani d . 1.000 . .
    C C24 0.5292(2) 0.33155(14) 1.08030(18) 0.0230(8) Uani d . 1.000 . .
    C C25 0.4513(2) 0.29117(15) 1.03352(18) 0.0256(8) Uani d . 1.000 . .
    C C26 0.3551(2) 0.32380(14) 1.00391(18) 0.0240(8) Uani d . 1.000 . .
    C C27 0.33247(19) 0.39879(14) 1.02117(16) 0.0208(8) Uani d . 1.000 . .
    C C28 0.40902(19) 0.43994(14) 1.06964(16) 0.0170(7) Uani d . 1.000 . .
    C C29 0.49835(18) 0.52464(14) 1.14061(15) 0.0162(8) Uani d . 1.000 . .
    C C30 0.47239(19) 0.65446(14) 1.18866(16) 0.0168(8) Uani d . 1.000 . .
    S S1 0.21220(5) 0.14511(3) 0.19245(4) 0.0171(2) Uani d . 1.000 . .
    O O1 0.25453(12) 0.08701(10) 0.25384(11) 0.0209(5) Uani d . 1.000 . .
    O O2 0.09531(12) 0.14896(9) 0.19288(11) 0.0208(5) Uani d . 1.000 . .
    O O3 0.26233(12) 0.21792(9) 0.21165(11) 0.0199(5) Uani d . 1.000 . .
    C C1 0.25080(18) 0.12068(13) 0.07911(17) 0.0182(8) Uani d . 1.000 . .
    C C2 0.1867(2) 0.14390(16) 0.00683(19) 0.0307(9) Uani d . 1.000 . .
    C C3 0.2188(2) 0.13075(18) -0.08296(19) 0.0363(10) Uani d . 1.000 . .
    C C4 0.3145(2) 0.09439(17) -0.10240(19) 0.0312(9) Uani d . 1.000 . .
    C C5 0.3776(2) 0.07199(19) -0.0290(2) 0.0385(10) Uani d . 1.000 . .
    C C6 0.3467(2) 0.08403(17) 0.06154(19) 0.0321(9) Uani d . 1.000 . .
    C C7 0.3494(2) 0.0806(2) -0.2003(2) 0.0464(13) Uani d . 1.000 . .
    S S2 0.71207(5) 0.14502(3) 0.80768(4) 0.0170(2) Uani d . 1.000 . .
    O O4 0.59550(13) 0.14897(10) 0.80726(11) 0.0211(5) Uani d . 1.000 . .
    O O5 0.76233(12) 0.21802(9) 0.78844(11) 0.0210(5) Uani d . 1.000 . .
    O O6 0.75459(13) 0.08684(10) 0.74612(11) 0.0218(5) Uani d . 1.000 . .
    C C16 0.8464(2) 0.08440(17) 0.93848(19) 0.0330(9) Uani d . 1.000 . .
    C C17 0.8775(2) 0.07195(19) 1.0293(2) 0.0397(10) Uani d . 1.000 . .
    C C18 0.8143(2) 0.09440(17) 1.10254(18) 0.0295(9) Uani d . 1.000 . .
    C C19 0.7187(2) 0.13093(18) 1.08268(19) 0.0353(10) Uani d . 1.000 . .
    C C20 0.6868(2) 0.14404(16) 0.99331(19) 0.0301(9) Uani d . 1.000 . .
    C C21 0.75051(19) 0.12081(14) 0.92102(16) 0.0178(8) Uani d . 1.000 . .
    C C22 0.8491(2) 0.0808(2) 1.2004(2) 0.0486(13) Uani d . 1.000 . .
    H HN1 -0.1196(16) 0.5434(14) 0.1755(16) 0.0210 Uiso d DU 1.000 . .
    H HN3 -0.0980(14) 0.4078(15) 0.1986(17) 0.0220 Uiso d DU 1.000 . .
    H H4A 0.148(2) 0.3840(12) 0.1274(17) 0.0260 Uiso d DU 1.000 . .
    H H4B 0.1687(18) 0.3051(12) 0.1641(18) 0.0260 Uiso d DU 1.000 . .
    H H5A -0.0860(14) 0.2874(16) 0.2457(18) 0.0270 Uiso d DU 1.000 . .
    H H5B 0.021(2) 0.2448(12) 0.2250(19) 0.0270 Uiso d DU 1.000 . .
    H H9 -0.09500 0.69050 0.09980 0.0270 Uiso c RU 1.000 . .
    H H10 0.03620 0.76050 0.02100 0.0320 Uiso c RU 1.000 . .
    H H11 0.19580 0.70560 -0.02910 0.0290 Uiso c RU 1.000 . .
    H H12 0.23300 0.57890 0.00080 0.0250 Uiso c RU 1.000 . .
    H HN6 0.6213(15) 0.4571(15) 1.1766(16) 0.0210 Uiso d DU 1.000 . .
    H HN8 0.5993(14) 0.5904(15) 1.2000(16) 0.0210 Uiso d DU 1.000 . .
    H H9A 0.353(2) 0.6174(12) 1.1260(16) 0.0250 Uiso d DU 1.000 . .
    H H9B 0.3349(19) 0.6944(12) 1.1706(18) 0.0250 Uiso d DU 1.000 . .
    H H10A 0.478(2) 0.7546(12) 1.2263(19) 0.0290 Uiso d DU 1.000 . .
    H H10B 0.5849(14) 0.7141(16) 1.2466(18) 0.0290 Uiso d DU 1.000 . .
    H H24 0.59530 0.30930 1.09940 0.0280 Uiso c RU 1.000 . .
    H H25 0.46380 0.23950 1.02110 0.0310 Uiso c RU 1.000 . .
    H H26 0.30410 0.29410 0.97130 0.0290 Uiso c RU 1.000 . .
    H H27 0.26710 0.42120 1.00060 0.0250 Uiso c RU 1.000 . .
    H H2 0.12040 0.16900 0.01870 0.0370 Uiso c RU 1.000 . .
    H H3 0.17410 0.14710 -0.13220 0.0440 Uiso c RU 1.000 . .
    H H5 0.44430 0.04750 -0.04100 0.0460 Uiso c RU 1.000 . .
    H H6 0.39100 0.06730 0.11090 0.0390 Uiso c RU 1.000 . .
    H H7A 0.33560 0.12570 -0.23730 0.0690 Uiso c RU 1.000 . .
    H H7B 0.30860 0.03830 -0.22580 0.0690 Uiso c RU 1.000 . .
    H H7C 0.42680 0.06900 -0.20160 0.0690 Uiso c RU 1.000 . .
    H H16 0.89080 0.06800 0.88910 0.0400 Uiso c RU 1.000 . .
    H H17 0.94410 0.04730 1.04120 0.0480 Uiso c RU 1.000 . .
    H H19 0.67400 0.14740 1.13190 0.0420 Uiso c RU 1.000 . .
    H H20 0.62060 0.16920 0.98150 0.0360 Uiso c RU 1.000 . .
    H H22A 0.80090 0.04390 1.22900 0.0730 Uiso c RU 1.000 . .
    H H22B 0.84580 0.12800 1.23500 0.0730 Uiso c RU 1.000 . .
    H H22C 0.92330 0.06170 1.20100 0.0730 Uiso c RU 1.000 . .
loop_
    _atom_site_aniso_label
    _atom_site_aniso_U_11
    _atom_site_aniso_U_22
    _atom_site_aniso_U_33
    _atom_site_aniso_U_12
    _atom_site_aniso_U_13
    _atom_site_aniso_U_23
    N1 0.0175(11) 0.0148(11) 0.0202(11) 0.0030(9) 0.0011(8) -0.0053(9)
    N2 0.0175(11) 0.0146(11) 0.0187(10) 0.0009(9) -0.0013(8) -0.0022(9)
    N3 0.0129(10) 0.0180(12) 0.0232(11) 0.0025(9) 0.0019(8) 0.0001(9)
    N4 0.0207(12) 0.0157(13) 0.0275(12) 0.0043(9) 0.0027(9) 0.0042(10)
    N5 0.0198(11) 0.0176(13) 0.0311(12) 0.0049(10) 0.0052(9) 0.0061(10)
    C8 0.0206(13) 0.0171(14) 0.0149(12) 0.0004(10) -0.0044(9) -0.0027(10)
    C9 0.0251(14) 0.0175(14) 0.0249(13) 0.0049(11) -0.0062(11) -0.0048(11)
    C10 0.0340(16) 0.0160(15) 0.0300(14) 0.0006(12) -0.0085(12) 0.0008(12)
    C11 0.0266(14) 0.0202(14) 0.0250(13) -0.0053(11) -0.0048(11) 0.0034(12)
    C12 0.0209(13) 0.0218(15) 0.0204(13) -0.0014(11) -0.0038(10) -0.0014(11)
    C13 0.0204(13) 0.0124(13) 0.0178(12) 0.0007(10) -0.0059(10) -0.0037(10)
    C14 0.0170(12) 0.0141(13) 0.0162(12) 0.0004(10) -0.0025(9) -0.0028(10)
    C15 0.0180(13) 0.0197(15) 0.0167(12) 0.0020(11) -0.0008(10) -0.0011(10)
    N6 0.0163(11) 0.0157(12) 0.0208(11) 0.0034(9) -0.0005(8) 0.0031(9)
    N7 0.0190(11) 0.0135(11) 0.0171(10) 0.0001(9) 0.0012(8) 0.0004(9)
    N8 0.0142(10) 0.0154(12) 0.0227(11) 0.0021(9) -0.0021(8) 0.0005(9)
    N9 0.0200(12) 0.0127(12) 0.0290(12) 0.0035(9) -0.0014(9) -0.0056(10)
    N10 0.0198(12) 0.0177(13) 0.0342(13) 0.0039(10) -0.0042(10) -0.0051(10)
    C23 0.0201(13) 0.0146(13) 0.0174(12) -0.0003(10) 0.0049(10) 0.0027(10)
    C24 0.0250(14) 0.0169(14) 0.0272(14) 0.0042(11) 0.0062(11) 0.0025(11)
    C25 0.0318(15) 0.0137(14) 0.0312(15) -0.0006(12) 0.0112(12) -0.0005(12)
    C26 0.0268(14) 0.0190(14) 0.0262(14) -0.0059(12) 0.0044(11) -0.0033(12)
    C27 0.0185(13) 0.0205(15) 0.0234(13) -0.0014(11) 0.0050(10) 0.0014(11)
    C28 0.0203(13) 0.0150(13) 0.0156(12) 0.0009(10) 0.0052(10) 0.0030(10)
    C29 0.0178(13) 0.0161(14) 0.0148(12) 0.0009(10) 0.0021(9) 0.0030(10)
    C30 0.0184(13) 0.0166(14) 0.0153(12) -0.0007(10) 0.0007(10) 0.0001(10)
    S1 0.0165(3) 0.0142(3) 0.0205(3) 0.0006(2) 0.0007(2) 0.0022(3)
    O1 0.0190(9) 0.0171(10) 0.0267(9) 0.0007(7) -0.0013(7) 0.0067(8)
    O2 0.0166(9) 0.0212(10) 0.0245(9) 0.0000(7) 0.0024(7) 0.0013(8)
    O3 0.0222(9) 0.0130(9) 0.0245(9) -0.0008(7) -0.0026(7) 0.0001(7)
    C1 0.0182(13) 0.0117(13) 0.0246(13) -0.0023(10) 0.0032(10) 0.0000(11)
    C2 0.0279(15) 0.0370(17) 0.0272(14) 0.0119(13) 0.0009(12) -0.0022(13)
    C3 0.0344(17) 0.049(2) 0.0254(15) 0.0067(14) -0.0032(12) -0.0034(14)
    C4 0.0267(15) 0.0379(18) 0.0291(15) -0.0119(13) 0.0026(12) -0.0130(13)
    C5 0.0242(15) 0.051(2) 0.0404(18) 0.0084(14) 0.0052(13) -0.0144(15)
    C6 0.0251(15) 0.0411(19) 0.0302(15) 0.0109(13) -0.0043(12) -0.0029(14)
    C7 0.0329(17) 0.073(3) 0.0332(17) -0.0122(16) 0.0085(13) -0.0214(17)
    S2 0.0163(3) 0.0140(3) 0.0206(3) 0.0006(2) -0.0008(2) -0.0022(3)
    O4 0.0170(9) 0.0209(10) 0.0253(9) 0.0016(7) -0.0014(7) -0.0022(8)
    O5 0.0213(9) 0.0137(10) 0.0279(9) -0.0003(7) 0.0010(7) -0.0009(8)
    O6 0.0196(9) 0.0186(10) 0.0271(9) 0.0019(7) 0.0010(7) -0.0054(8)
    C16 0.0260(15) 0.0418(19) 0.0311(15) 0.0109(13) 0.0044(12) 0.0083(14)
    C17 0.0252(16) 0.053(2) 0.0410(18) 0.0095(14) -0.0048(13) 0.0168(16)
    C18 0.0275(15) 0.0349(18) 0.0262(14) -0.0088(13) -0.0032(11) 0.0110(13)
    C19 0.0334(16) 0.048(2) 0.0245(15) 0.0070(14) 0.0019(12) 0.0014(14)
    C20 0.0271(15) 0.0367(17) 0.0266(14) 0.0116(13) -0.0002(11) 0.0016(13)
    C21 0.0194(13) 0.0114(13) 0.0226(13) -0.0029(10) -0.0044(10) 0.0016(10)
    C22 0.0365(18) 0.075(3) 0.0342(17) -0.0139(17) -0.0102(14) 0.0238(18)
_geom_special_details
;
Bond distances, angles <i>etc</i>. have been calculated using the rounded
fractional coordinates. All su's are estimated from the variances of the
(full) variance-covariance matrix. The cell e.s.d.'s are taken into account in
the estimation of distances, angles and torsion angles
;
loop_
    _geom_bond_atom_site_label_1
    _geom_bond_atom_site_label_2
    _geom_bond_site_symmetry_1
    _geom_bond_site_symmetry_2
    _geom_bond_distance
    _geom_bond_publ_flag
    S1 O2 . . 1.4490(16) no
    S1 O3 . . 1.4642(17) no
    S1 O1 . . 1.4624(18) no
    S1 C1 . . 1.767(3) no
    S2 C21 . . 1.766(2) no
    S2 O6 . . 1.4659(18) no
    S2 O5 . . 1.4681(17) no
    S2 O4 . . 1.4451(17) no
    N1 C14 . . 1.356(3) no
    N1 C8 . . 1.388(3) no
    N2 C14 . . 1.305(3) no
    N2 C13 . . 1.396(3) no
    N3 C15 . . 1.357(3) no
    N3 C14 . . 1.386(3) no
    N4 C15 . . 1.314(3) no
    N5 C15 . . 1.321(3) no
    N1 HN1 . . 0.86(2) no
    N3 HN3 . . 0.855(18) no
    N4 H4A . . 0.87(2) no
    N4 H4B . . 0.87(2) no
    N5 H5A . . 0.893(18) no
    N5 H5B . . 0.88(2) no
    N6 C29 . . 1.361(3) no
    N6 C23 . . 1.388(3) no
    N7 C28 . . 1.401(3) no
    N7 C29 . . 1.309(3) no
    N8 C29 . . 1.384(3) no
    N8 C30 . . 1.362(3) no
    N9 C30 . . 1.315(3) no
    N10 C30 . . 1.319(3) no
    N6 HN6 . . 0.88(2) no
    N8 HN8 . . 0.870(18) no
    N9 H9B . . 0.85(2) no
    N9 H9A . . 0.86(2) no
    N10 H10B . . 0.885(19) no
    N10 H10A . . 0.88(2) no
    C8 C9 . . 1.386(4) no
    C8 C13 . . 1.400(3) no
    C9 C10 . . 1.384(4) no
    C10 C11 . . 1.394(4) no
    C11 C12 . . 1.386(4) no
    C12 C13 . . 1.391(3) no
    C9 H9 . . 0.9500 no
    C10 H10 . . 0.9500 no
    C11 H11 . . 0.9500 no
    C12 H12 . . 0.9500 no
    C23 C24 . . 1.393(4) no
    C23 C28 . . 1.397(3) no
    C24 C25 . . 1.381(4) no
    C25 C26 . . 1.393(4) no
    C26 C27 . . 1.387(4) no
    C27 C28 . . 1.389(3) no
    C24 H24 . . 0.9500 no
    C25 H25 . . 0.9500 no
    C26 H26 . . 0.9500 no
    C27 H27 . . 0.9500 no
    C1 C6 . . 1.379(3) no
    C1 C2 . . 1.379(4) no
    C2 C3 . . 1.382(4) no
    C3 C4 . . 1.380(4) no
    C4 C7 . . 1.505(4) no
    C4 C5 . . 1.380(4) no
    C5 C6 . . 1.385(4) no
    C2 H2 . . 0.9500 no
    C3 H3 . . 0.9500 no
    C5 H5 . . 0.9500 no
    C6 H6 . . 0.9500 no
    C7 H7B . . 0.9800 no
    C7 H7C . . 0.9800 no
    C7 H7A . . 0.9800 no
    C16 C17 . . 1.391(4) no
    C16 C21 . . 1.376(4) no
    C17 C18 . . 1.379(4) no
    C18 C19 . . 1.381(4) no
    C18 C22 . . 1.504(4) no
    C19 C20 . . 1.376(4) no
    C20 C21 . . 1.376(4) no
    C16 H16 . . 0.9500 no
    C17 H17 . . 0.9500 no
    C19 H19 . . 0.9500 no
    C20 H20 . . 0.9500 no
    C22 H22A . . 0.9800 no
    C22 H22B . . 0.9800 no
    C22 H22C . . 0.9800 no
loop_
    _geom_angle_atom_site_label_1
    _geom_angle_atom_site_label_2
    _geom_angle_atom_site_label_3
    _geom_angle_site_symmetry_1
    _geom_angle_site_symmetry_2
    _geom_angle_site_symmetry_3
    _geom_angle
    _geom_angle_publ_flag
    O2 S1 C1 . . . 106.62(10) no
    O3 S1 C1 . . . 106.28(10) no
    O1 S1 O3 . . . 111.02(10) no
    O1 S1 C1 . . . 107.21(10) no
    O1 S1 O2 . . . 112.88(9) no
    O2 S1 O3 . . . 112.38(9) no
    O6 S2 C21 . . . 107.36(11) no
    O4 S2 O5 . . . 112.31(10) no
    O5 S2 C21 . . . 106.21(11) no
    O5 S2 O6 . . . 110.96(10) no
    O4 S2 O6 . . . 113.00(10) no
    O4 S2 C21 . . . 106.55(11) no
    C8 N1 C14 . . . 105.87(19) no
    C13 N2 C14 . . . 104.01(19) no
    C14 N3 C15 . . . 125.4(2) no
    C8 N1 HN1 . . . 125.5(17) no
    C14 N1 HN1 . . . 127.1(16) no
    C14 N3 HN3 . . . 116.2(18) no
    C15 N3 HN3 . . . 118.0(18) no
    C15 N4 H4A . . . 115.7(16) no
    C15 N4 H4B . . . 122.2(15) no
    H4A N4 H4B . . . 122(2) no
    C15 N5 H5A . . . 120.4(18) no
    H5A N5 H5B . . . 123(2) no
    C15 N5 H5B . . . 115.2(16) no
    C23 N6 C29 . . . 105.77(19) no
    C28 N7 C29 . . . 103.93(19) no
    C29 N8 C30 . . . 125.0(2) no
    C29 N6 HN6 . . . 126.1(17) no
    C23 N6 HN6 . . . 126.6(18) no
    C29 N8 HN8 . . . 114.7(17) no
    C30 N8 HN8 . . . 120.1(18) no
    C30 N9 H9B . . . 117.1(16) no
    C30 N9 H9A . . . 115.7(16) no
    H9A N9 H9B . . . 127(2) no
    C30 N10 H10B . . . 122.5(18) no
    H10A N10 H10B . . . 122(2) no
    C30 N10 H10A . . . 115.1(16) no
    C9 C8 C13 . . . 122.2(2) no
    N1 C8 C13 . . . 105.3(2) no
    N1 C8 C9 . . . 132.5(2) no
    C8 C9 C10 . . . 116.7(2) no
    C9 C10 C11 . . . 121.8(2) no
    C10 C11 C12 . . . 121.4(2) no
    C11 C12 C13 . . . 117.5(2) no
    N2 C13 C8 . . . 110.0(2) no
    C8 C13 C12 . . . 120.5(2) no
    N2 C13 C12 . . . 129.6(2) no
    N1 C14 N3 . . . 119.8(2) no
    N1 C14 N2 . . . 114.9(2) no
    N2 C14 N3 . . . 125.3(2) no
    N4 C15 N5 . . . 121.7(2) no
    N3 C15 N5 . . . 118.3(2) no
    N3 C15 N4 . . . 119.9(2) no
    C10 C9 H9 . . . 122.00 no
    C8 C9 H9 . . . 122.00 no
    C11 C10 H10 . . . 119.00 no
    C9 C10 H10 . . . 119.00 no
    C10 C11 H11 . . . 119.00 no
    C12 C11 H11 . . . 119.00 no
    C13 C12 H12 . . . 121.00 no
    C11 C12 H12 . . . 121.00 no
    N6 C23 C24 . . . 132.2(2) no
    N6 C23 C28 . . . 105.6(2) no
    C24 C23 C28 . . . 122.2(2) no
    C23 C24 C25 . . . 116.4(2) no
    C24 C25 C26 . . . 122.1(2) no
    C25 C26 C27 . . . 121.2(2) no
    C26 C27 C28 . . . 117.5(2) no
    N7 C28 C23 . . . 109.9(2) no
    N7 C28 C27 . . . 129.5(2) no
    C23 C28 C27 . . . 120.6(2) no
    N7 C29 N8 . . . 125.5(2) no
    N6 C29 N7 . . . 114.7(2) no
    N6 C29 N8 . . . 119.8(2) no
    N8 C30 N10 . . . 118.1(2) no
    N8 C30 N9 . . . 120.2(2) no
    N9 C30 N10 . . . 121.8(2) no
    C25 C24 H24 . . . 122.00 no
    C23 C24 H24 . . . 122.00 no
    C24 C25 H25 . . . 119.00 no
    C26 C25 H25 . . . 119.00 no
    C25 C26 H26 . . . 119.00 no
    C27 C26 H26 . . . 119.00 no
    C28 C27 H27 . . . 121.00 no
    C26 C27 H27 . . . 121.00 no
    S1 C1 C6 . . . 121.45(19) no
    S1 C1 C2 . . . 118.58(18) no
    C2 C1 C6 . . . 119.8(2) no
    C1 C2 C3 . . . 120.1(2) no
    C2 C3 C4 . . . 121.3(3) no
    C5 C4 C7 . . . 121.3(2) no
    C3 C4 C5 . . . 117.7(3) no
    C3 C4 C7 . . . 121.1(2) no
    C4 C5 C6 . . . 122.1(2) no
    C1 C6 C5 . . . 119.1(2) no
    C1 C2 H2 . . . 120.00 no
    C3 C2 H2 . . . 120.00 no
    C4 C3 H3 . . . 119.00 no
    C2 C3 H3 . . . 119.00 no
    C4 C5 H5 . . . 119.00 no
    C6 C5 H5 . . . 119.00 no
    C1 C6 H6 . . . 120.00 no
    C5 C6 H6 . . . 120.00 no
    H7B C7 H7C . . . 110.00 no
    C4 C7 H7A . . . 109.00 no
    C4 C7 H7B . . . 110.00 no
    C4 C7 H7C . . . 109.00 no
    H7A C7 H7B . . . 109.00 no
    H7A C7 H7C . . . 109.00 no
    C17 C16 C21 . . . 119.2(2) no
    C16 C17 C18 . . . 121.8(2) no
    C17 C18 C19 . . . 117.5(2) no
    C17 C18 C22 . . . 121.2(2) no
    C19 C18 C22 . . . 121.2(2) no
    C18 C19 C20 . . . 121.5(2) no
    C19 C20 C21 . . . 120.2(2) no
    S2 C21 C16 . . . 121.26(19) no
    S2 C21 C20 . . . 118.83(19) no
    C16 C21 C20 . . . 119.7(2) no
    C17 C16 H16 . . . 120.00 no
    C21 C16 H16 . . . 120.00 no
    C16 C17 H17 . . . 119.00 no
    C18 C17 H17 . . . 119.00 no
    C18 C19 H19 . . . 119.00 no
    C20 C19 H19 . . . 119.00 no
    C19 C20 H20 . . . 120.00 no
    C21 C20 H20 . . . 120.00 no
    C18 C22 H22A . . . 109.00 no
    C18 C22 H22B . . . 109.00 no
    C18 C22 H22C . . . 109.00 no
    H22A C22 H22B . . . 109.00 no
    H22A C22 H22C . . . 110.00 no
    H22B C22 H22C . . . 109.00 no
loop_
    _geom_torsion_atom_site_label_1
    _geom_torsion_atom_site_label_2
    _geom_torsion_atom_site_label_3
    _geom_torsion_atom_site_label_4
    _geom_torsion_site_symmetry_1
    _geom_torsion_site_symmetry_2
    _geom_torsion_site_symmetry_3
    _geom_torsion_site_symmetry_4
    _geom_torsion
    _geom_torsion_publ_flag
    O1 S1 C1 C2 . . . . 152.0(2) no
    O2 S1 C1 C2 . . . . 30.8(2) no
    O3 S1 C1 C2 . . . . -89.3(2) no
    O1 S1 C1 C6 . . . . -32.8(2) no
    O2 S1 C1 C6 . . . . -153.9(2) no
    O3 S1 C1 C6 . . . . 86.0(2) no
    O5 S2 C21 C20 . . . . 89.1(2) no
    O6 S2 C21 C20 . . . . -152.1(2) no
    O6 S2 C21 C16 . . . . 32.8(2) no
    O4 S2 C21 C16 . . . . 154.2(2) no
    O5 S2 C21 C16 . . . . -85.9(2) no
    O4 S2 C21 C20 . . . . -30.8(2) no
    C14 N1 C8 C9 . . . . -178.3(3) no
    C14 N1 C8 C13 . . . . 1.4(2) no
    C8 N1 C14 N3 . . . . 178.5(2) no
    C8 N1 C14 N2 . . . . -1.8(3) no
    C13 N2 C14 N3 . . . . -179.0(2) no
    C14 N2 C13 C8 . . . . -0.3(3) no
    C13 N2 C14 N1 . . . . 1.3(3) no
    C14 N2 C13 C12 . . . . 180.0(2) no
    C14 N3 C15 N5 . . . . -178.4(2) no
    C15 N3 C14 N2 . . . . 3.6(4) no
    C14 N3 C15 N4 . . . . 3.5(4) no
    C15 N3 C14 N1 . . . . -176.6(2) no
    C23 N6 C29 N8 . . . . 178.4(2) no
    C23 N6 C29 N7 . . . . -1.5(3) no
    C29 N6 C23 C24 . . . . -178.6(3) no
    C29 N6 C23 C28 . . . . 1.5(2) no
    C28 N7 C29 N8 . . . . -179.1(2) no
    C29 N7 C28 C27 . . . . 180.0(3) no
    C29 N7 C28 C23 . . . . 0.2(3) no
    C28 N7 C29 N6 . . . . 0.8(3) no
    C30 N8 C29 N6 . . . . -176.5(2) no
    C29 N8 C30 N9 . . . . 3.6(4) no
    C30 N8 C29 N7 . . . . 3.4(4) no
    C29 N8 C30 N10 . . . . -178.4(2) no
    N1 C8 C13 N2 . . . . -0.7(3) no
    C9 C8 C13 N2 . . . . 179.0(2) no
    C9 C8 C13 C12 . . . . -1.2(4) no
    C13 C8 C9 C10 . . . . 0.1(4) no
    N1 C8 C9 C10 . . . . 179.8(2) no
    N1 C8 C13 C12 . . . . 179.1(2) no
    C8 C9 C10 C11 . . . . 1.0(4) no
    C9 C10 C11 C12 . . . . -0.9(4) no
    C10 C11 C12 C13 . . . . -0.2(4) no
    C11 C12 C13 C8 . . . . 1.2(3) no
    C11 C12 C13 N2 . . . . -179.0(2) no
    C28 C23 C24 C25 . . . . -0.4(4) no
    N6 C23 C24 C25 . . . . 179.7(2) no
    C24 C23 C28 N7 . . . . 179.0(2) no
    N6 C23 C28 N7 . . . . -1.0(3) no
    N6 C23 C28 C27 . . . . 179.2(2) no
    C24 C23 C28 C27 . . . . -0.8(4) no
    C23 C24 C25 C26 . . . . 1.1(4) no
    C24 C25 C26 C27 . . . . -0.8(4) no
    C25 C26 C27 C28 . . . . -0.4(4) no
    C26 C27 C28 C23 . . . . 1.2(3) no
    C26 C27 C28 N7 . . . . -178.6(2) no
    S1 C1 C2 C3 . . . . 175.1(2) no
    C2 C1 C6 C5 . . . . 0.8(4) no
    C6 C1 C2 C3 . . . . -0.3(4) no
    S1 C1 C6 C5 . . . . -174.4(2) no
    C1 C2 C3 C4 . . . . 0.1(4) no
    C2 C3 C4 C7 . . . . -179.7(3) no
    C2 C3 C4 C5 . . . . -0.4(4) no
    C3 C4 C5 C6 . . . . 1.0(5) no
    C7 C4 C5 C6 . . . . -179.8(3) no
    C4 C5 C6 C1 . . . . -1.1(5) no
    C17 C16 C21 C20 . . . . -0.3(4) no
    C17 C16 C21 S2 . . . . 174.8(2) no
    C21 C16 C17 C18 . . . . 0.7(5) no
    C16 C17 C18 C19 . . . . -0.8(5) no
    C16 C17 C18 C22 . . . . -179.8(3) no
    C17 C18 C19 C20 . . . . 0.5(4) no
    C22 C18 C19 C20 . . . . 179.5(3) no
    C18 C19 C20 C21 . . . . -0.1(4) no
    C19 C20 C21 C16 . . . . 0.0(4) no
    C19 C20 C21 S2 . . . . -175.2(2) no
loop_
    _geom_hbond_atom_site_label_D
    _geom_hbond_atom_site_label_H
    _geom_hbond_atom_site_label_A
    _geom_hbond_site_symmetry_A
    _geom_hbond_distance_DH
    _geom_hbond_distance_HA
    _geom_hbond_distance_DA
    _geom_hbond_angle_DHA
    _geom_hbond_publ_flag
    N1 HN1 O1 2_555 0.86(2) 2.11(2) 2.948(3) 166(2) yes
    N3 HN3 O6 4_454 0.855(18) 1.954(18) 2.805(3) 173(2) yes
    N6 HN6 O6 4_555 0.88(2) 2.09(2) 2.944(3) 164(2) yes
    N8 HN8 O1 2_656 0.870(18) 1.931(18) 2.799(2) 177(2) yes
    N4 H4A N2 . 0.87(2) 1.97(2) 2.686(3) 139(2) yes
    N4 H4B O3 . 0.87(2) 2.06(2) 2.909(3) 166(2) yes
    N5 H5A O5 4_454 0.893(18) 1.980(18) 2.871(3) 176(3) yes
    N5 H5B O2 . 0.88(2) 1.99(2) 2.863(3) 169(3) yes
    N9 H9A N7 . 0.86(2) 1.98(2) 2.683(3) 138(2) yes
    N9 H9B O5 3_667 0.85(2) 2.06(2) 2.906(3) 174(2) yes
    N10 H10A O4 3_667 0.88(2) 2.00(2) 2.863(3) 167(3) yes
    N10 H10B O3 2_656 0.885(19) 1.987(18) 2.872(3) 179(3) yes
    C2 H2 O2 . 0.95 2.57 2.929(3) 103 no
    C7 H7C O4 1_554 0.98 2.53 3.283(3) 133 yes
    C20 H20 O4 . 0.95 2.57 2.928(3) 102 no
_iucr_refine_instructions_details
;
TITL MA-1 in P2(1)/c
CELL  0.71073  12.3821  17.8077  14.5112   90.000   90.013   90.000
ZERR     8.00   0.0004   0.0007   0.0005    0.000    0.002    0.000
LATT   1
SYMM  - X, 1/2 + Y, 1/2 - Z
SFAC  C    H    N    O    S
UNIT  120  136  40   24   8
MERG   2
SHEL 999 0.838
OMIT  -4.00 180.00
OMIT   0  11  0
OMIT   0  13  0
DFIX   0.88 0.02  N1 HN1
DFIX   0.88 0.02  N3 HN3
DFIX   0.88 0.02  N4 H4A
DFIX   0.88 0.02  N4 H4B
DFIX   0.88 0.02  N5 H5A
DFIX   0.88 0.02  N5 H5B
DFIX   0.88 0.02  N6 HN6
DFIX   0.88 0.02  N8 HN8
DFIX   0.88 0.02  N9 H9A
DFIX   0.88 0.02  N9 H9B
DFIX   0.88 0.02  N10 H10A
DFIX   0.88 0.02  N10 H10B
FMAP   2
PLAN   5
BOND  $H
CONF
ACTA
LIST   4
L.S.  13
BUMP
TEMP -173.15
WGHT    0.049500    1.362200
FVAR       0.27334
MOLE    1
C1    1    0.250804    0.120675    0.079106    11.00000    0.01822    0.01175 =
         0.02456   -0.00003    0.00323   -0.00231
C2    1    0.186705    0.143897    0.006832    11.00000    0.02795    0.03696 =
         0.02719   -0.00223    0.00087    0.01195
AFIX  43
H2    2    0.120431    0.168956    0.018748    11.00000   -1.20000
AFIX   0
C3    1    0.218786    0.130748   -0.082955    11.00000    0.03438    0.04940 =
         0.02540   -0.00337   -0.00320    0.00672
AFIX  43
H3    2    0.174053    0.147056   -0.132243    11.00000   -1.20000
AFIX   0
C4    1    0.314531    0.094393   -0.102397    11.00000    0.02670    0.03794 =
         0.02910   -0.01301    0.00258   -0.01187
C5    1    0.377605    0.071991   -0.029037    11.00000    0.02419    0.05078 =
         0.04044   -0.01444    0.00522    0.00841
AFIX  43
H5    2    0.444343    0.047540   -0.040967    11.00000   -1.20000
AFIX   0
C6    1    0.346671    0.084032    0.061540    11.00000    0.02508    0.04110 =
         0.03021   -0.00291   -0.00430    0.01090
AFIX  43
H6    2    0.390960    0.067251    0.110881    11.00000   -1.20000
AFIX   0
C7    1    0.349427    0.080640   -0.200292    11.00000    0.03290    0.07268 =
         0.03324   -0.02139    0.00846   -0.01216
AFIX  33
H7A   2    0.335623    0.125688   -0.237254    11.00000   -1.50000
H7B   2    0.308621    0.038303   -0.225780    11.00000   -1.50000
H7C   2    0.426759    0.068973   -0.201587    11.00000   -1.50000
AFIX   0
C8    1   -0.005844    0.593451    0.097925    11.00000    0.02063    0.01713 =
         0.01495   -0.00266   -0.00439    0.00044
C9    1   -0.029025    0.668254    0.080440    11.00000    0.02507    0.01751 =
         0.02492   -0.00481   -0.00620    0.00494
AFIX  43
H9    2   -0.094954    0.690523    0.099775    11.00000   -1.20000
AFIX   0
C10   1    0.048691    0.708881    0.033401    11.00000    0.03399    0.01602 =
         0.03004    0.00083   -0.00852    0.00061
AFIX  43
H10   2    0.036194    0.760532    0.020962    11.00000   -1.20000
AFIX   0
C11   1    0.144818    0.676043    0.003784    11.00000    0.02656    0.02020 =
         0.02498    0.00335   -0.00477   -0.00533
AFIX  43
H11   2    0.195790    0.705597   -0.029052    11.00000   -1.20000
AFIX   0
C12   1    0.167553    0.601208    0.021243    11.00000    0.02088    0.02185 =
         0.02037   -0.00140   -0.00377   -0.00143
AFIX  43
H12   2    0.232964    0.578877    0.000770    11.00000   -1.20000
AFIX   0
C13   1    0.091078    0.560019    0.069836    11.00000    0.02035    0.01236 =
         0.01777   -0.00372   -0.00590    0.00075
C14   1    0.001950    0.475597    0.140591    11.00000    0.01695    0.01412 =
         0.01621   -0.00280   -0.00252    0.00040
C15   1    0.027614    0.345692    0.188914    11.00000    0.01804    0.01968 =
         0.01672   -0.00114   -0.00079    0.00202
N1    3   -0.062861    0.536986    0.142446    11.00000    0.01751    0.01478 =
         0.02021   -0.00527    0.00110    0.00303
HN1   2   -0.119635    0.543390    0.175467    11.00000   -1.20000
N2    3    0.093573    0.485019    0.097741    11.00000    0.01753    0.01462 =
         0.01871   -0.00215   -0.00134    0.00085
N3    3   -0.031734    0.409549    0.182175    11.00000    0.01292    0.01804 =
         0.02319    0.00011    0.00192    0.00246
HN3   2   -0.098021    0.407848    0.198575    11.00000   -1.20000
N4    3    0.127561    0.344518    0.158536    11.00000    0.02068    0.01569 =
         0.02747    0.00423    0.00274    0.00433
H4A   2    0.148189    0.383993    0.127394    11.00000   -1.20000
H4B   2    0.168743    0.305062    0.164103    11.00000   -1.20000
N5    3   -0.016685    0.286561    0.228768    11.00000    0.01982    0.01760 =
         0.03114    0.00609    0.00520    0.00486
H5A   2   -0.085958    0.287361    0.245668    11.00000   -1.20000
H5B   2    0.020739    0.244804    0.225030    11.00000   -1.20000
O1    4    0.254529    0.087012    0.253838    11.00000    0.01899    0.01707 =
         0.02673    0.00670   -0.00126    0.00066
O2    4    0.095308    0.148958    0.192876    11.00000    0.01657    0.02121 =
         0.02449    0.00132    0.00239    0.00000
O3    4    0.262327    0.217919    0.211647    11.00000    0.02217    0.01305 =
         0.02453    0.00014   -0.00259   -0.00083
S1    5    0.212202    0.145112    0.192455    11.00000    0.01649    0.01423 =
         0.02053    0.00216    0.00071    0.00062
MOLE    2
C16   1    0.846416    0.084402    0.938479    11.00000    0.02603    0.04183 =
         0.03111    0.00831    0.00439    0.01086
AFIX  43
H16   2    0.890845    0.067974    0.889068    11.00000   -1.20000
AFIX   0
C17   1    0.877530    0.071945    1.029317    11.00000    0.02518    0.05303 =
         0.04100    0.01682   -0.00484    0.00954
AFIX  43
H17   2    0.944133    0.047306    1.041243    11.00000   -1.20000
AFIX   0
C18   1    0.814293    0.094401    1.102539    11.00000    0.02755    0.03491 =
         0.02619    0.01097   -0.00316   -0.00877
C19   1    0.718740    0.130934    1.082684    11.00000    0.03340    0.04770 =
         0.02452    0.00139    0.00191    0.00703
AFIX  43
H19   2    0.674001    0.147399    1.131872    11.00000   -1.20000
AFIX   0
C20   1    0.686823    0.144042    0.993315    11.00000    0.02713    0.03674 =
         0.02660    0.00159   -0.00017    0.01163
AFIX  43
H20   2    0.620613    0.169211    0.981464    11.00000   -1.20000
AFIX   0
C21   1    0.750513    0.120806    0.921016    11.00000    0.01945    0.01136 =
         0.02264    0.00163   -0.00436   -0.00289
C22   1    0.849085    0.080812    1.200393    11.00000    0.03652    0.07543 =
         0.03423    0.02377   -0.01024   -0.01393
AFIX  33
H22A  2    0.800897    0.043891    1.228972    11.00000   -1.50000
H22B  2    0.845758    0.128030    1.234964    11.00000   -1.50000
H22C  2    0.923279    0.061657    1.201029    11.00000   -1.50000
AFIX   0
C23   1    0.505693    0.406660    1.097939    11.00000    0.02005    0.01461 =
         0.01742    0.00267    0.00493   -0.00025
C24   1    0.529211    0.331553    1.080296    11.00000    0.02499    0.01690 =
         0.02722    0.00252    0.00618    0.00419
AFIX  43
H24   2    0.595253    0.309300    1.099401    11.00000   -1.20000
AFIX   0
C25   1    0.451338    0.291165    1.033522    11.00000    0.03178    0.01368 =
         0.03125   -0.00052    0.01120   -0.00056
AFIX  43
H25   2    0.463765    0.239498    1.021146    11.00000   -1.20000
AFIX   0
C26   1    0.355107    0.323805    1.003905    11.00000    0.02682    0.01899 =
         0.02623   -0.00327    0.00440   -0.00591
AFIX  43
H26   2    0.304051    0.294149    0.971282    11.00000   -1.20000
AFIX   0
C27   1    0.332474    0.398791    1.021171    11.00000    0.01847    0.02050 =
         0.02337    0.00138    0.00498   -0.00144
AFIX  43
H27   2    0.267104    0.421152    1.000627    11.00000   -1.20000
AFIX   0
C28   1    0.409022    0.439943    1.069640    11.00000    0.02030    0.01505 =
         0.01561    0.00305    0.00524    0.00088
C29   1    0.498346    0.524643    1.140615    11.00000    0.01780    0.01610 =
         0.01475    0.00301    0.00214    0.00093
C30   1    0.472394    0.654455    1.188657    11.00000    0.01838    0.01660 =
         0.01526    0.00005    0.00074   -0.00067
N6    3    0.563109    0.462897    1.142508    11.00000    0.01635    0.01569 =
         0.02083    0.00308   -0.00054    0.00339
HN6   2    0.621292    0.457144    1.176563    11.00000   -1.20000
N7    3    0.406265    0.515155    1.097860    11.00000    0.01897    0.01348 =
         0.01711    0.00044    0.00115    0.00006
N8    3    0.532256    0.590523    1.182163    11.00000    0.01420    0.01541 =
         0.02268    0.00049   -0.00206    0.00212
HN8   2    0.599330    0.590391    1.199973    11.00000   -1.20000
N9    3    0.372364    0.655574    1.158337    11.00000    0.02001    0.01266 =
         0.02899   -0.00561   -0.00144    0.00352
H9A   2    0.352725    0.617363    1.126008    11.00000   -1.20000
H9B   2    0.334892    0.694442    1.170623    11.00000   -1.20000
N10   3    0.516670    0.713491    1.228453    11.00000    0.01983    0.01772 =
         0.03419   -0.00509   -0.00423    0.00389
H10A  2    0.478075    0.754590    1.226258    11.00000   -1.20000
H10B  2    0.584944    0.714143    1.246627    11.00000   -1.20000
O4    4    0.595504    0.148966    0.807263    11.00000    0.01697    0.02090 =
         0.02529   -0.00220   -0.00141    0.00160
O5    4    0.762327    0.218017    0.788440    11.00000    0.02127    0.01366 =
         0.02788   -0.00087    0.00104   -0.00033
O6    4    0.754593    0.086835    0.746116    11.00000    0.01961    0.01862 =
         0.02708   -0.00539    0.00096    0.00191
S2    5    0.712071    0.145017    0.807676    11.00000    0.01631    0.01396 =
         0.02059   -0.00223   -0.00081    0.00061
HKLF 4
REM  MA-1 in P2(1)/c
REM R1 =  0.0436 for    4108 Fo > 4sig(Fo)  and  0.0683 for all    5679 data
REM    469 parameters refined using     15 restraints
END
WGHT      0.0495      1.3622
REM Highest difference peak  0.334,  deepest hole -0.376,  1-sigma level  0.058
Q1    1   0.7397  0.1348  0.8777  11.00000  0.05    0.33
Q2    1   0.2885  0.0729 -0.2425  11.00000  0.05    0.33
Q3    1   0.3652  0.0293 -0.1934  11.00000  0.05    0.31
Q4    1   0.2426  0.1377  0.1219  11.00000  0.05    0.31
Q5    1   0.8727  0.0325  1.1853  11.00000  0.05    0.29
;
