# Supplementary material for: Amino­[(1H-benzimidazol-2-yl)amino]­methaniminium 4-methyl­benzene­sulfonate
Source: Acta Crystallogr Sect E Struct Rep Online. 2013 Sep 18;69(Pt 10):o1543–4. doi: 10.1107/S1600536813024975 (PMC3790410; doi:10.1107/S1600536813024975)
Supplement: Supplementary file 2 [file e-69-o1543-Isup2.hkl]

#
# h,k,l, Fc-squared, Fo-squared, sigma(Fo-squared), status flag
#
data_I
_shelx_title ' MA-1 in P2(1)/c'
_shelx_refln_list_code          4
_shelx_F_calc_maximum      342.02
_exptl_crystal_F_000      1456.00
_reflns_d_resolution_high  0.8383

loop_
 _space_group_symop_operation_xyz
 'x, y, z'
 '-x, y+1/2, -z+1/2'
 '-x, -y, -z'
 'x, -y-1/2, z-1/2'

_cell_length_a    12.3821
_cell_length_b    17.8077
_cell_length_c    14.5112
_cell_angle_alpha  90.000
_cell_angle_beta   90.013
_cell_angle_gamma  90.000

_shelx_F_squared_multiplier     1.000

loop_
 _refln_index_h
 _refln_index_k
 _refln_index_l
 _refln_F_squared_calc
 _refln_F_squared_meas
 _refln_F_squared_sigma
 _refln_observed_status
   2   0   0        895.78        986.68        20.60 o
   3   0   0          0.96          2.14         4.46 o
   4   0   0      13454.82      13184.58       262.91 o
   5   0   0          0.01          9.75         9.12 o
   6   0   0        176.51        202.40        20.53 o
   7   0   0          0.05          2.59        13.58 o
   8   0   0       4749.96       5413.11       126.81 o
   9   0   0          1.20          9.67        18.30 o
  10   0   0        313.91        263.97        43.60 o
  11   0   0          0.36          7.25        21.78 o
  12   0   0         18.66         62.40        27.44 o
  13   0   0          0.01         47.31        25.00 o
  14   0   0         36.42          2.68        49.52 o
   2   1   0          7.46          0.00         3.53 o
   3   1   0          0.08          0.00         3.67 o
   4   1   0        423.18        291.93        10.13 o
   5   1   0          0.32          1.58         5.33 o
   6   1   0       1349.48       1099.67        26.23 o
   7   1   0          0.16          3.93         8.49 o
   8   1   0       7616.32       7732.17       110.57 o
   9   1   0          0.00          9.14        11.16 o
  10   1   0        683.98        755.91        27.24 o
  11   1   0          0.33         10.18        20.62 o
  12   1   0        511.54        434.58        39.98 o
  13   1   0          0.07          4.47        25.19 o
  14   1   0        378.66        355.00        61.44 o
   1   2   0          0.01          0.00         1.43 o
   2   2   0       2589.35       2439.70        31.36 o
   3   2   0          0.34          0.00         4.63 o
   4   2   0       8914.57       9568.42       125.88 o
   5   2   0          0.00          5.09         6.66 o
   6   2   0        272.85        275.84        16.16 o
   7   2   0          0.08          7.33        11.59 o
   8   2   0         80.85         60.04        15.94 o
   9   2   0          0.04         25.20        16.21 o
  10   2   0        158.43        213.37        30.10 o
  11   2   0          0.00         13.82        22.79 o
  12   2   0       1830.14       1685.06        70.07 o
  13   2   0          0.31          7.02        26.77 o
  14   2   0         11.44         46.03        36.09 o
   1   3   0          0.01          2.81         1.96 o
   2   3   0       7625.96       7604.25        79.43 o
   3   3   0          0.58          3.72         2.91 o
   4   3   0       2615.98       2767.29        43.49 o
   5   3   0          0.00          0.00         7.35 o
   6   3   0       7402.48       7843.47       110.01 o
   7   3   0          0.07          1.67        10.54 o
   8   3   0       3913.80       3923.23        73.73 o
   9   3   0          0.46         15.27        16.38 o
  10   3   0       1076.30       1151.37        43.83 o
  11   3   0          0.75         15.95        22.54 o
  12   3   0        100.01        100.16        30.03 o
  13   3   0          0.13         28.45        29.18 o
  14   3   0         71.96         67.86        32.82 o
   0   4   0     116979.46     131452.39      2841.26 o
   1   4   0          0.00          0.00         3.11 o
   2   4   0      49092.99      51449.44       515.32 o
   3   4   0          0.10          4.15         3.63 o
   4   4   0        220.13        291.79        11.95 o
   5   4   0          0.12          1.03         7.88 o
   6   4   0       1753.40       1752.29        35.84 o
   7   4   0          0.20         10.86        11.23 o
   8   4   0          7.47         15.03        14.60 o
   9   4   0          0.04          6.68        17.33 o
  10   4   0        175.94        204.72        34.95 o
  11   4   0          0.04          8.26        25.29 o
  12   4   0       1467.43       1414.81        62.30 o
  13   4   0          0.05          4.33        30.26 o
  14   4   0          0.26         84.73        38.32 o
   1   5   0          0.04          5.19         4.29 o
   2   5   0      56914.12      63338.12       634.43 o
   3   5   0          0.96          3.59         4.17 o
   4   5   0       4546.22       4257.46        49.32 o
   5   5   0          1.06          1.89         8.38 o
   6   5   0       7176.59       7129.71       102.13 o
   7   5   0          0.24          8.03        11.31 o
   8   5   0       3457.01       3539.02        62.91 o
   9   5   0          0.19         13.84        16.73 o
  10   5   0       7107.96       7479.14       129.00 o
  11   5   0          0.07         20.69        25.00 o
  12   5   0        553.18        491.90        43.91 o
  13   5   0          0.07          0.00        30.34 o
  14   5   0        208.27        190.11        68.26 o
   0   6   0         12.03        119.87        18.86 o
   1   6   0          0.46          0.72         5.17 o
   2   6   0       1700.21       2369.80        32.17 o
   3   6   0          0.93          6.77         4.71 o
   4   6   0       1632.13       2126.63        28.57 o
   5   6   0          0.36          1.48         5.92 o
   6   6   0        603.07        743.38        23.94 o
   7   6   0          0.06          0.91        12.47 o
   8   6   0        848.60        761.59        30.28 o
   9   6   0          0.08          7.17        19.02 o
  10   6   0       4635.40       4440.08        88.88 o
  11   6   0          0.04         48.77        26.90 o
  12   6   0       2975.56       3040.40        81.46 o
  13   6   0          0.67          0.00        34.07 o
  14   6   0       1187.66       1393.25        80.44 o
   1   7   0          0.49          1.15         5.86 o
   2   7   0      14107.59      15957.18       195.66 o
   3   7   0          0.25          5.75         4.80 o
   4   7   0        805.13        990.21        17.90 o
   5   7   0          0.00          4.97         6.09 o
   6   7   0       1715.85       1841.19        32.77 o
   7   7   0          0.22         21.92        13.01 o
   8   7   0        329.44        328.24        26.11 o
   9   7   0          0.19         22.85        20.09 o
  10   7   0         12.72         15.58        21.35 o
  11   7   0          0.29          0.00        25.52 o
  12   7   0        198.12        118.44        31.27 o
  13   7   0          0.03          0.00        35.40 o
   0   8   0          8.65          4.10        14.65 o
   1   8   0          0.49          4.44         7.25 o
   2   8   0       7882.28       8106.83       120.82 o
   3   8   0          0.00          8.24         5.66 o
   4   8   0       3878.73       3818.11        46.69 o
   5   8   0          0.63          7.65         6.88 o
   6   8   0        390.91        447.68        21.05 o
   7   8   0          0.61         12.79        13.51 o
   8   8   0        367.12        314.21        37.31 o
   9   8   0          0.37         12.54        18.17 o
  10   8   0       1872.12       2117.60        64.83 o
  11   8   0          0.48         35.34        26.93 o
  12   8   0         18.77         13.57        31.39 o
  13   8   0          0.02          9.88        36.58 o
   1   9   0          0.78         19.13         8.47 o
   2   9   0      55372.34      63984.04       870.25 o
   3   9   0          0.43          3.45         8.10 o
   4   9   0       1234.94       1139.60        21.00 o
   5   9   0          0.03          7.16         7.77 o
   6   9   0       6237.06       7074.06        87.08 o
   7   9   0          0.15          5.36        10.19 o
   8   9   0       1246.68       1199.65        39.51 o
   9   9   0          0.04          7.69        19.65 o
  10   9   0       1678.92       1778.51        59.71 o
  11   9   0          0.13          0.00        27.73 o
  12   9   0         25.44         51.51        32.34 o
  13   9   0          0.42         20.35        38.66 o
   0  10   0        955.44        774.20        59.56 o
   1  10   0          0.03         10.44         9.09 o
   2  10   0        553.52        578.97        22.54 o
   3  10   0          0.19          7.00         9.16 o
   4  10   0       1803.26       1888.36        29.06 o
   5  10   0          0.23         47.42         9.22 o
   6  10   0       2066.24       2007.39        35.21 o
   7  10   0          0.08         28.28        12.89 o
   8  10   0       1100.67        995.10        37.63 o
   9  10   0          0.36         10.49        19.75 o
  10  10   0       3056.54       3138.05        95.96 o
  11  10   0          0.21          0.51        28.91 o
  12  10   0       3863.24       4009.58       149.50 o
  13  10   0          0.01          0.00        39.06 o
   1  11   0          0.31         15.00        18.36 o
   2  11   0        529.67        510.45        23.15 o
   3  11   0          0.09          7.61        11.09 o
   4  11   0        571.12        473.24        25.54 o
   5  11   0          0.26          5.32        10.22 o
   6  11   0       5518.71       5390.49        74.45 o
   7  11   0          0.21         12.61        12.27 o
   8  11   0         27.21         22.76        18.62 o
   9  11   0          0.04          5.19        22.04 o
  10  11   0       2288.17       2178.49        65.40 o
  11  11   0          0.13         16.79        32.32 o
  12  11   0        208.63        152.92        37.82 o
   0  12   0       1869.21       2355.41        73.28 o
   1  12   0          0.76         11.58        11.85 o
   2  12   0        219.24        254.48        19.86 o
   3  12   0          0.01          8.99        12.19 o
   4  12   0       2379.59       2380.60        55.89 o
   5  12   0          0.55          0.83        12.39 o
   6  12   0       2200.27       2300.51        41.77 o
   7  12   0          0.85          1.61        13.75 o
   8  12   0        870.80        756.98        30.28 o
   9  12   0          0.20         16.06        22.15 o
  10  12   0          3.66          4.23        28.53 o
  11  12   0          0.12         20.79        31.43 o
  12  12   0         22.30         34.13        41.64 o
   1  13   0          0.21         16.23        13.61 o
   2  13   0        433.97        493.89        32.37 o
   3  13   0          0.12         13.29        14.47 o
   4  13   0      10833.19      11057.14       187.30 o
   5  13   0          0.16         11.66        15.08 o
   6  13   0        590.69        526.70        42.42 o
   7  13   0          0.08         17.89        16.93 o
   8  13   0         29.89         35.77        18.98 o
   9  13   0          0.07         17.20        23.38 o
  10  13   0         16.98         25.83        30.08 o
  11  13   0          0.08         11.53        32.29 o
   0  14   0      11379.63      12106.02       428.29 o
   1  14   0          0.16          8.10        15.41 o
   2  14   0       3619.95       3506.10        77.17 o
   3  14   0          0.05         18.82        16.59 o
   4  14   0        782.62        816.95        44.09 o
   5  14   0          0.16         17.11        19.98 o
   6  14   0       1595.60       1706.19        51.36 o
   7  14   0          0.01         55.17        19.81 o
   8  14   0         38.31         13.85        20.43 o
   9  14   0          0.10         10.56        33.59 o
  10  14   0       1471.55       1425.40        71.96 o
  11  14   0          0.08          0.00        40.66 o
   1  15   0          0.03          0.00        18.15 o
   2  15   0       1969.28       1780.76        58.29 o
   3  15   0          0.08          3.29        17.30 o
   4  15   0        453.45        536.24        38.23 o
   5  15   0          0.57         15.02        24.08 o
   6  15   0          8.25        102.70        24.23 o
   7  15   0          0.03          0.00        31.67 o
   8  15   0       4015.17       4227.20        87.20 o
   9  15   0          0.09          5.79        27.11 o
  10  15   0         51.19         58.77        42.04 o
   0  16   0      18602.89      18485.45       421.76 o
   1  16   0          0.83          5.54        15.87 o
   2  16   0        473.36        430.26        56.16 o
   3  16   0          0.22          1.95        34.03 o
   4  16   0       3384.84       3233.66        87.56 o
   5  16   0          0.15          0.00        25.42 o
   6  16   0        693.28        550.30        84.57 o
   7  16   0          0.54         28.39        33.70 o
   8  16   0         89.61        137.42        45.53 o
   9  16   0          0.00          3.17        31.40 o
   1  17   0          0.00          5.62        17.65 o
   2  17   0         10.83          0.00        22.83 o
   3  17   0          0.82         38.13        25.94 o
   4  17   0        902.31        711.90       112.43 o
   5  17   0          0.62          0.00        52.20 o
   6  17   0        763.02        637.00       113.03 o
   7  17   0          0.01          9.15        35.79 o
   8  17   0        523.91        507.26        82.98 o
   0  18   0       1923.87       2008.79        80.18 o
   1  18   0          0.17          3.39        19.06 o
   2  18   0        590.65        567.67        39.22 o
   3  18   0          0.13         30.70        26.87 o
   4  18   0        454.08        348.63        75.62 o
   5  18   0          0.04         58.89        58.89 o
   6  18   0         83.04         37.48        64.24 o
   7  18   0          0.16          0.00        66.92 o
   1  19   0          0.01          5.24        20.92 o
   2  19   0       1079.29       1009.87        67.42 o
   3  19   0          0.39         22.19        34.17 o
   4  19   0        673.16        662.70        66.26 o
   5  19   0          0.82         17.40        72.27 o
   6  19   0        584.60        607.64       112.43 o
   0  20   0       1141.30       1100.40        68.18 o
   1  20   0          0.18          5.88        24.27 o
   2  20   0         61.28        135.42        29.18 o
   3  20   0          0.92          8.17        28.17 o
   4  20   0         12.50         36.17        41.59 o
   1  21   0          0.26         10.90        27.15 o
   2  21   0        507.46        438.79        47.30 o
 -14   1   1          2.02          0.00        27.04 o
 -13   1   1         46.33         35.41        29.10 o
 -12   1   1        772.51        770.68        46.56 o
 -11   1   1         22.96         32.75        16.15 o
 -10   1   1         51.91         58.72        14.08 o
  -9   1   1        163.19        181.65        16.70 o
  -8   1   1         30.89         27.73        11.48 o
  -7   1   1        317.65        259.68        18.34 o
  -6   1   1          2.02          6.05         7.78 o
  -5   1   1      19959.04      21521.41       270.48 o
  -4   1   1        134.46        120.62        11.58 o
  -3   1   1       5421.78       5600.16        88.63 o
  -2   1   1      57417.90      57051.33       999.43 o
  -1   1   1       5444.78       5568.08        70.14 o
   1   1   1       5512.06       5571.44        86.91 o
   2   1   1      57228.56      57338.17       702.84 o
   3   1   1       5444.51       5461.84        67.38 o
   4   1   1        118.67        131.09         7.18 o
   5   1   1      20079.69      21208.20       249.75 o
   6   1   1          2.11          1.07         5.61 o
   7   1   1        315.86        247.83        14.97 o
   8   1   1         45.33         38.49         9.14 o
   9   1   1        183.19        200.85        18.40 o
  10   1   1         53.23         49.68        12.46 o
  11   1   1         22.66         28.93        21.15 o
  12   1   1        772.56        702.18        44.00 o
  13   1   1         49.51         66.32        26.69 o
  14   1   1          3.90          0.00        26.50 o
 -14   2   1         69.49         41.51        33.72 o
 -13   2   1         62.64         41.90        29.79 o
 -12   2   1         20.08         53.32        24.13 o
 -11   2   1        491.63        426.48        46.75 o
 -10   2   1        201.76        208.22        28.32 o
  -9   2   1        404.85        414.24        29.64 o
  -8   2   1       2204.46       2239.67        42.90 o
  -7   2   1       6812.34       6949.78       103.45 o
  -6   2   1       3497.40       3362.80        61.29 o
  -5   2   1         34.80         12.43         9.31 o
  -4   2   1       4203.33       4106.33        58.24 o
  -3   2   1      12108.06      11068.61       156.41 o
  -2   2   1        607.58        620.13        10.64 o
  -1   2   1        319.63        371.54         6.22 o
   0   2   1          0.04          0.00         2.27 o
   1   2   1        305.26        368.32         9.28 o
   2   2   1        590.54        631.81        14.99 o
   3   2   1      11983.45      11120.95       141.94 o
   4   2   1       4243.97       4042.59        74.57 o
   5   2   1         31.40          2.46         7.32 o
   6   2   1       3321.05       3373.93        60.00 o
   7   2   1       6957.30       7165.51       157.40 o
   8   2   1       2108.91       2282.09        47.74 o
   9   2   1        439.10        491.82        29.54 o
  10   2   1        214.03        209.50        22.60 o
  11   2   1        484.08        410.96        39.41 o
  12   2   1         20.42         31.60        26.48 o
  13   2   1         59.29         53.13        28.05 o
  14   2   1         64.94         88.68        46.77 o
 -14   3   1        105.76         33.59        37.71 o
 -13   3   1         70.15         49.77        32.43 o
 -12   3   1        436.68        413.46        44.51 o
 -11   3   1       1293.78       1209.01        49.50 o
 -10   3   1       3210.69       3201.25        71.33 o
  -9   3   1       1464.36       1295.06        42.81 o
  -8   3   1        596.45        630.42        30.58 o
  -7   3   1       1960.89       2186.74        48.48 o
  -6   3   1       6146.42       6786.36       106.57 o
  -5   3   1       6056.29       5999.08        91.92 o
  -4   3   1       1744.51       1665.66        30.13 o
  -3   3   1       3583.97       2993.55        36.87 o
  -2   3   1      11387.06      11504.51       118.41 o
  -1   3   1      15740.97      17276.32       165.10 o
   0   3   1       5173.07       5223.90        87.70 o
   1   3   1      15631.23      17061.10       247.37 o
   2   3   1      11463.22      11488.34       146.33 o
   3   3   1       3620.65       2972.30        46.68 o
   4   3   1       1661.40       1665.10        29.69 o
   5   3   1       6154.55       5738.30       101.55 o
   6   3   1       6218.11       6702.64        95.97 o
   7   3   1       2021.12       2271.51        43.32 o
   8   3   1        559.53        596.47        25.75 o
   9   3   1       1405.81       1372.54        37.31 o
  10   3   1       3198.66       3187.89        70.35 o
  11   3   1       1292.17       1295.73        48.38 o
  12   3   1        456.46        434.67        44.75 o
  13   3   1         66.27         48.47        30.65 o
  14   3   1         88.44         79.86        38.25 o
 -14   4   1        376.16        316.08       125.14 o
 -13   4   1         84.64         63.71        34.43 o
 -12   4   1        462.22        499.89        44.03 o
 -11   4   1          2.12          2.34        24.66 o
 -10   4   1         10.70         17.38        20.86 o
  -9   4   1        444.43        430.15        39.80 o
  -8   4   1          2.95         15.72        15.52 o
  -7   4   1       1878.32       1748.54        49.45 o
  -6   4   1         41.92         36.09        12.44 o
  -5   4   1         43.51         30.53         7.88 o
  -4   4   1       1647.18       1759.20        24.18 o
  -3   4   1         93.76        118.93         6.97 o
  -2   4   1      13993.24      15015.45       153.26 o
  -1   4   1       2632.85       2515.16        31.79 o
   0   4   1          0.01          1.99         4.32 o
   1   4   1       2701.87       2482.93        41.68 o
   2   4   1      14120.50      14885.89       189.17 o
   3   4   1         99.22        115.49         7.49 o
   4   4   1       1684.91       1765.29        27.60 o
   5   4   1         52.87         22.06         8.05 o
   6   4   1         28.09         27.08        10.19 o
   7   4   1       1852.47       1776.77        38.00 o
   8   4   1          2.89         44.13        13.67 o
   9   4   1        438.52        472.02        27.74 o
  10   4   1         16.79         38.78        20.10 o
  11   4   1          2.04          8.38        24.55 o
  12   4   1        435.66        474.57        85.78 o
  13   4   1         80.81         50.37        29.43 o
  14   4   1        337.47        236.36        43.50 o
 -14   5   1         11.22         22.08        35.96 o
 -13   5   1         41.51         15.75        29.82 o
 -12   5   1        139.02         79.95        29.87 o
 -11   5   1         26.60         36.26        23.83 o
 -10   5   1         85.90         38.40        23.38 o
  -9   5   1        146.05        129.92        26.24 o
  -8   5   1          0.28          7.87        14.86 o
  -7   5   1        513.89        552.79        26.96 o
  -6   5   1        210.86        214.72        19.17 o
  -5   5   1       1273.56       1187.58        22.19 o
  -4   5   1       1212.91       1297.04        20.06 o
  -3   5   1          7.31          6.76         4.16 o
  -2   5   1        256.59        262.91         8.42 o
  -1   5   1          0.42          3.44         3.87 o
   0   5   1      31547.38      34062.45       516.85 o
   1   5   1          0.09          1.06         6.33 o
   2   5   1        238.82        255.46        10.72 o
   3   5   1          5.61          6.41         6.22 o
   4   5   1       1250.22       1288.98        22.91 o
   5   5   1       1230.84       1183.19        26.68 o
   6   5   1        208.75        219.05        16.73 o
   7   5   1        520.60        545.52        23.86 o
   8   5   1          0.26          5.89        13.41 o
   9   5   1        144.46        152.75        18.27 o
  10   5   1         86.61         59.15        19.04 o
  11   5   1         13.37         21.92        25.15 o
  12   5   1        155.13        181.43        34.39 o
  13   5   1         35.55         54.84        31.14 o
  14   5   1          6.25          0.00        37.16 o
 -14   6   1         13.59          4.68        35.02 o
 -13   6   1        311.35        406.51        57.64 o
 -12   6   1         19.94         42.68        41.49 o
 -11   6   1        332.13        350.07        34.74 o
 -10   6   1          2.46         44.09        21.97 o
  -9   6   1       4630.93       4674.79        89.04 o
  -8   6   1       1198.36       1144.10        38.52 o
  -7   6   1        498.06        498.99        26.61 o
  -6   6   1        788.24        716.61        23.91 o
  -5   6   1       6256.33       6625.07        75.16 o
  -4   6   1       1774.40       1978.11        27.64 o
  -3   6   1        302.82        239.92         9.71 o
  -2   6   1       2511.78       2796.91        39.83 o
  -1   6   1       1060.10       1143.90        26.36 o
   0   6   1          0.26          3.18         5.33 o
   1   6   1       1021.70       1103.43        23.62 o
   2   6   1       2513.74       2763.74        38.66 o
   3   6   1        306.68        262.89        13.32 o
   4   6   1       1790.43       1979.81        31.05 o
   5   6   1       6388.58       6720.41        85.61 o
   6   6   1        813.69        735.58        23.77 o
   7   6   1        501.09        524.79        27.85 o
   8   6   1       1130.08       1088.94        33.76 o
   9   6   1       4691.94       4698.33        87.85 o
  10   6   1          4.93         15.56        18.98 o
  11   6   1        338.49        299.45        32.65 o
  12   6   1         12.98         19.85        26.74 o
  13   6   1        315.23        375.07        96.37 o
  14   6   1         13.02         16.51        37.90 o
 -13   7   1       2219.30       2359.66        97.70 o
 -12   7   1         20.42         13.74        31.61 o
 -11   7   1        490.83        454.34        45.75 o
 -10   7   1        522.75        494.02        36.89 o
  -9   7   1       8781.08       8736.93       144.43 o
  -8   7   1       1653.17       1691.25        46.51 o
  -7   7   1         48.76         43.33        15.43 o
  -6   7   1        640.86        789.44        18.72 o
  -5   7   1       2734.88       2840.67        38.00 o
  -4   7   1       5696.92       6081.18        69.21 o
  -3   7   1         13.09         12.24         5.45 o
  -2   7   1       1160.42       1120.61        20.20 o
  -1   7   1         13.73          4.55         6.16 o
   0   7   1       2801.81       2972.36        63.55 o
   1   7   1         15.39          1.81         5.71 o
   2   7   1       1184.36       1134.02        31.29 o
   3   7   1          8.47         12.43         7.86 o
   4   7   1       5790.68       6126.40        93.67 o
   5   7   1       2622.48       2901.71        43.30 o
   6   7   1        688.03        802.72        24.86 o
   7   7   1         34.01          5.45        12.46 o
   8   7   1       1570.54       1584.46        44.42 o
   9   7   1       8706.13       8942.23       131.10 o
  10   7   1        527.70        566.79        34.86 o
  11   7   1        491.33        534.58        50.92 o
  12   7   1         18.49         10.78        30.43 o
  13   7   1       2243.08       2298.99        93.13 o
 -13   8   1         70.97         80.85        38.11 o
 -12   8   1         22.33         43.44        36.43 o
 -11   8   1       1033.48       1069.06        55.24 o
 -10   8   1          0.12         14.70        25.88 o
  -9   8   1       1154.60       1156.58        45.08 o
  -8   8   1       1437.20       1497.05        44.20 o
  -7   8   1       9669.06       9482.28       148.77 o
  -6   8   1        198.06        216.54        13.79 o
  -5   8   1       1349.00       1187.88        31.43 o
  -4   8   1      10262.42      10858.60       117.74 o
  -3   8   1         63.37         49.47         6.94 o
  -2   8   1         27.36          9.03         7.74 o
  -1   8   1       1990.78       2016.77        38.88 o
   0   8   1          0.49          0.40         6.94 o
   1   8   1       2032.82       1954.72        37.93 o
   2   8   1         43.68         11.54         6.30 o
   3   8   1         57.29         50.70         8.30 o
   4   8   1      10324.57      11064.98       146.43 o
   5   8   1       1321.30       1199.00        37.52 o
   6   8   1        200.70        252.66        23.45 o
   7   8   1       9606.15       9599.11       134.40 o
   8   8   1       1394.54       1433.55        39.66 o
   9   8   1       1154.06       1124.07        38.99 o
  10   8   1          0.03         11.24        20.75 o
  11   8   1       1074.65       1086.04        54.23 o
  12   8   1         23.80         46.99        31.36 o
  13   8   1         67.37        108.53        41.61 o
 -13   9   1        556.04        404.38        56.88 o
 -12   9   1          0.17          0.00        35.96 o
 -11   9   1         34.03         26.93        29.66 o
 -10   9   1        451.34        413.48        40.61 o
  -9   9   1       4040.75       4072.68        89.88 o
  -8   9   1        295.69        312.01        31.08 o
  -7   9   1        215.89        199.43        15.17 o
  -6   9   1        435.81        503.09        17.94 o
  -5   9   1        794.99        825.14        19.79 o
  -4   9   1        181.98        164.62        10.78 o
  -3   9   1        364.16        426.75        15.59 o
  -2   9   1        427.64        445.89        28.39 o
  -1   9   1        392.39        442.98        19.44 o
   0   9   1        231.05        326.13        17.91 o
   1   9   1        383.58        450.90        21.67 o
   2   9   1        436.26        433.82        18.04 o
   3   9   1        343.00        435.89        19.97 o
   4   9   1        191.14        162.41        14.41 o
   5   9   1        795.59        866.34        29.08 o
   6   9   1        441.11        449.41        23.71 o
   7   9   1        237.68        224.04        17.98 o
   8   9   1        323.73        281.92        25.71 o
   9   9   1       4116.07       4083.18        79.24 o
  10   9   1        462.70        393.68        39.60 o
  11   9   1         37.36         20.96        29.17 o
  12   9   1          0.02          5.83        30.09 o
  13   9   1        563.60        499.06        62.89 o
 -12  10   1         46.49         35.38        36.87 o
 -11  10   1        405.64        455.71        57.25 o
 -10  10   1        376.40        358.79        40.99 o
  -9  10   1        461.01        436.30        38.53 o
  -8  10   1        346.07        348.99        32.89 o
  -7  10   1        797.51        821.94        25.59 o
  -6  10   1        446.30        427.51        18.34 o
  -5  10   1        151.23        185.05        13.21 o
  -4  10   1       1018.24       1137.90        22.41 o
  -3  10   1        333.87        313.35        18.55 o
  -2  10   1         84.42         87.07        12.50 o
  -1  10   1        659.25        728.05        25.27 o
   0  10   1          0.08          3.38         8.54 o
   1  10   1        684.37        743.17        23.99 o
   2  10   1        109.51         87.45        12.03 o
   3  10   1        355.83        346.97        22.14 o
   4  10   1       1040.38       1131.96        29.63 o
   5  10   1        157.74        184.11        21.49 o
   6  10   1        455.15        457.43        32.76 o
   7  10   1        826.63        874.82        26.58 o
   8  10   1        397.23        357.84        29.15 o
   9  10   1        497.25        432.73        34.51 o
  10  10   1        375.33        339.89        33.73 o
  11  10   1        402.01        406.93        38.78 o
  12  10   1         54.26         56.44        34.42 o
 -12  11   1          0.44          2.74        38.77 o
 -11  11   1        183.57        207.50        36.43 o
 -10  11   1        199.97        181.66        32.40 o
  -9  11   1       2306.21       2484.47        83.75 o
  -8  11   1        218.41        216.43        35.87 o
  -7  11   1         50.03         40.17        13.74 o
  -6  11   1         87.17         86.60        12.54 o
  -5  11   1         10.94          8.13        10.20 o
  -4  11   1       1627.82       1707.55        31.77 o
  -3  11   1        320.88        309.38        21.42 o
  -2  11   1        878.44        855.97        29.13 o
  -1  11   1       3598.75       3924.04        77.06 o
   0  11   1       5606.30       5895.16        96.79 o
   1  11   1       3677.58       3860.35        76.00 o
   2  11   1        833.11        845.04        29.36 o
   3  11   1        335.62        344.64        20.40 o
   4  11   1       1649.98       1630.18        44.53 o
   5  11   1         16.33         15.81        15.08 o
   6  11   1         84.86         84.26        17.41 o
   7  11   1         64.45         39.86        16.30 o
   8  11   1        213.49        189.33        25.48 o
   9  11   1       2332.90       2344.04        57.32 o
  10  11   1        184.32        179.09        25.62 o
  11  11   1        178.21        195.52        33.18 o
  12  11   1          0.05         19.22        34.12 o
 -12  12   1        320.77        335.29        49.19 o
 -11  12   1         50.77         66.05        34.49 o
 -10  12   1        127.01         94.64        34.30 o
  -9  12   1       1771.41       1818.14        59.18 o
  -8  12   1       3217.65       3118.19        70.93 o
  -7  12   1       3026.24       3041.00        56.36 o
  -6  12   1       1332.06       1406.07        30.70 o
  -5  12   1        105.75        146.58        14.58 o
  -4  12   1          8.55          7.39        12.84 o
  -3  12   1       1020.74        979.89        44.63 o
  -2  12   1        482.81        486.82        27.13 o
  -1  12   1        661.93        654.83        31.61 o
   0  12   1          0.25          5.01        13.64 o
   1  12   1        694.94        677.63        27.55 o
   2  12   1        518.42        495.63        27.66 o
   3  12   1        962.63        961.47        43.08 o
   4  12   1          8.23          9.02        25.50 o
   5  12   1         87.95        110.66        23.36 o
   6  12   1       1375.00       1334.43        46.56 o
   7  12   1       2992.82       2990.86        62.68 o
   8  12   1       3130.53       3186.25        58.10 o
   9  12   1       1793.26       1705.40        61.27 o
  10  12   1         99.25         66.88        30.22 o
  11  12   1         39.24         74.45        37.66 o
  12  12   1        346.13        365.04        92.35 o
 -11  13   1        414.81        435.05        49.11 o
 -10  13   1         47.05         51.47        31.32 o
  -9  13   1        342.41        348.19        36.48 o
  -8  13   1        547.55        503.91        31.75 o
  -7  13   1        142.07        185.05        22.12 o
  -6  13   1        203.94        225.03        18.24 o
  -5  13   1       1163.05        993.53        34.64 o
  -4  13   1        515.35        501.21        31.56 o
  -3  13   1       3442.26       3424.90        84.32 o
  -2  13   1        212.72        233.44        31.42 o
  -1  13   1       2534.41       2280.28        53.25 o
   0  13   1       1316.68       1246.82        38.72 o
   1  13   1       2575.14       2263.38        52.03 o
   2  13   1        225.02        189.66        23.49 o
   3  13   1       3549.84       3365.86        92.82 o
   4  13   1        540.60        376.17        59.01 o
   5  13   1       1108.90       1051.79        45.44 o
   6  13   1        196.85        264.20        39.94 o
   7  13   1        129.34        143.75        22.49 o
   8  13   1        585.77        555.29        60.21 o
   9  13   1        367.98        359.19        41.85 o
  10  13   1         38.53         79.75        32.14 o
  11  13   1        413.79        401.89        44.48 o
 -11  14   1        132.06        177.36        52.20 o
 -10  14   1         30.21         53.01        33.19 o
  -9  14   1         10.35         25.65        30.89 o
  -8  14   1         18.76         27.25        20.79 o
  -7  14   1        125.57        103.37        20.86 o
  -6  14   1          0.09         18.87        20.82 o
  -5  14   1        185.09        203.60        24.88 o
  -4  14   1        254.38        290.76        32.07 o
  -3  14   1        424.72        424.61        31.84 o
  -2  14   1       1216.66       1208.47        71.30 o
  -1  14   1        916.70        786.80        37.96 o
   0  14   1          0.58         35.78        14.00 o
   1  14   1        902.94        802.03        30.24 o
   2  14   1       1234.46       1216.54        41.49 o
   3  14   1        409.90        432.63        31.75 o
   4  14   1        233.22        210.09        51.53 o
   5  14   1        186.49        197.24        43.41 o
   6  14   1          1.21         22.90        25.77 o
   7  14   1        134.98         81.03        36.74 o
   8  14   1         12.84         40.88        23.00 o
   9  14   1          6.63         18.47        28.51 o
  10  14   1         45.01         64.05        32.95 o
  11  14   1        131.90        149.23        44.00 o
 -10  15   1         37.23         21.37        36.09 o
  -9  15   1        207.13        202.07        29.13 o
  -8  15   1        241.97        245.29        27.61 o
  -7  15   1          0.28         39.22        30.07 o
  -6  15   1        751.57        709.36        44.08 o
  -5  15   1        450.67        423.00        48.16 o
  -4  15   1        294.42        273.22        36.42 o
  -3  15   1        684.08        635.19        39.51 o
  -2  15   1          1.72         11.46        18.67 o
  -1  15   1         91.28        111.11        28.40 o
   0  15   1       3867.51       3551.97        90.95 o
   1  15   1        118.29        181.40        22.08 o
   2  15   1          0.40         11.28        18.35 o
   3  15   1        747.50        687.31        38.55 o
   4  15   1        285.49        254.22        48.40 o
   5  15   1        433.68        354.15        76.96 o
   6  15   1        796.71        776.41        49.54 o
   7  15   1          0.46         11.23        29.01 o
   8  15   1        218.07        204.75        59.62 o
   9  15   1        198.42        165.55        35.77 o
  10  15   1         32.50         12.69        34.49 o
  -9  16   1        364.76        439.41        51.83 o
  -8  16   1        110.40        145.87        41.01 o
  -7  16   1       1303.83       1254.52        74.95 o
  -6  16   1       2970.06       2723.64        84.45 o
  -5  16   1        282.62        300.00        34.08 o
  -4  16   1         16.34         35.25        24.69 o
  -3  16   1       1958.89       1868.87        63.98 o
  -2  16   1         83.52         65.45        23.11 o
  -1  16   1        285.04        306.22        33.46 o
   0  16   1          0.19         34.82        17.11 o
   1  16   1        286.46        257.96        32.98 o
   2  16   1         93.96         89.96        22.86 o
   3  16   1       1952.56       1884.19        71.28 o
   4  16   1         13.93          0.00        45.99 o
   5  16   1        222.56        289.98        57.51 o
   6  16   1       2905.60       2584.17       122.53 o
   7  16   1       1328.82       1300.79        62.95 o
   8  16   1        105.48         70.12        46.50 o
   9  16   1        380.35        410.33        45.65 o
  -8  17   1        315.79        279.98        46.26 o
  -7  17   1        136.74        133.94        37.10 o
  -6  17   1          6.49         61.23        91.01 o
  -5  17   1       1762.34       1643.40        76.21 o
  -4  17   1       1069.14        885.31        53.08 o
  -3  17   1        451.24        509.79        44.31 o
  -2  17   1       1304.76       1257.43        55.23 o
  -1  17   1       3527.12       3308.11        74.44 o
   0  17   1         67.99         86.42        20.40 o
   1  17   1       3379.95       3302.34        81.62 o
   2  17   1       1329.28       1191.22        66.68 o
   3  17   1        471.27        443.01        85.66 o
   4  17   1       1105.22        907.31       121.79 o
   5  17   1       1784.26       1482.82       141.87 o
   6  17   1         12.12          1.05        48.43 o
   7  17   1        128.75         78.43        66.25 o
   8  17   1        316.76        316.53       147.22 o
  -6  18   1        179.51        252.96        64.24 o
  -5  18   1         37.62         38.74        36.81 o
  -4  18   1          2.65          0.00        31.83 o
  -3  18   1        611.85        518.31        76.92 o
  -2  18   1         80.43         74.41        26.57 o
  -1  18   1         14.03          3.12        20.48 o
   0  18   1          1.36          0.00        21.18 o
   1  18   1          9.01         17.18        20.47 o
   2  18   1         78.68         86.70        24.54 o
   3  18   1        657.83        596.93       120.46 o
   4  18   1          7.94          0.00        58.89 o
   5  18   1         34.39         33.46        58.89 o
   6  18   1        177.55        151.24        80.30 o
   7  18   1       1841.58       1735.78       171.32 o
  -6  19   1          5.61          0.00        62.91 o
  -5  19   1          8.18          9.37        52.20 o
  -4  19   1         45.23         64.05        37.57 o
  -3  19   1         52.84        217.36       161.28 o
  -2  19   1          0.69         19.63        22.50 o
  -1  19   1          5.84          6.35        24.94 o
   0  19   1        809.01        674.49        43.24 o
   1  19   1         11.13         18.00        23.33 o
   2  19   1          1.51          0.00        23.16 o
   3  19   1         53.06         29.99        35.16 o
   4  19   1         42.12          0.00        61.57 o
   5  19   1          3.21          0.00        62.91 o
   6  19   1         10.93          0.00        70.94 o
  -4  20   1        173.68        141.85        77.63 o
  -3  20   1        120.54        136.24        56.88 o
  -2  20   1          1.78         25.47        27.13 o
  -1  20   1        603.75        586.57        46.11 o
   0  20   1          0.08         13.85        24.34 o
   1  20   1        536.10        506.50        43.35 o
   2  20   1          1.98          3.22        25.01 o
   3  20   1        133.36        174.60        68.26 o
   4  20   1        153.74         74.95        76.29 o
  -2  21   1         23.24          2.68        72.27 o
  -1  21   1        623.26        583.02        49.81 o
   0  21   1        374.24        321.93        44.16 o
   1  21   1        596.39        513.05        47.66 o
   2  21   1         35.21          0.00        74.95 o
 -14   0   2        215.20        298.04        45.16 o
 -13   0   2         11.79          4.20        31.61 o
 -12   0   2        334.46        250.59        41.76 o
 -11   0   2         83.06         43.06        25.07 o
 -10   0   2        392.10        405.36        40.01 o
  -9   0   2        511.94        480.98        40.58 o
  -8   0   2       2700.00       2927.58        69.90 o
  -7   0   2      11604.50      12795.12       223.73 o
  -6   0   2       5564.99       5777.41       109.68 o
  -5   0   2        170.69        142.82        19.81 o
  -4   0   2      30573.21      32133.25       809.60 o
  -3   0   2        116.67         67.04         9.10 o
  -2   0   2        407.84        465.04        15.88 o
  -1   0   2      18923.64      18195.34       388.49 o
   0   0   2       4790.09       4390.40        94.16 o
   1   0   2      18952.60      18790.69       399.38 o
   2   0   2        417.67        514.21        18.99 o
   3   0   2        100.35         69.72         7.88 o
   4   0   2      30595.05      32310.59       537.93 o
   5   0   2        166.78        153.96        13.59 o
   6   0   2       5461.73       5788.62       106.12 o
   7   0   2      11735.19      12738.65       220.21 o
   8   0   2       2684.14       2902.71        63.56 o
   9   0   2        456.51        400.50        26.04 o
  10   0   2        334.72        373.56        36.33 o
  11   0   2         75.94         56.48        22.27 o
  12   0   2        346.61        278.95        66.92 o
  13   0   2         13.34          0.00        41.49 o
  14   0   2        227.52        273.03        62.91 o
 -14   1   2        310.37        236.31        32.68 o
 -13   1   2        421.41        349.23        57.12 o
 -12   1   2        185.44        173.95        23.29 o
 -11   1   2          0.06          0.31        17.49 o
 -10   1   2          6.70         28.36        16.37 o
  -9   1   2        854.88        867.73        29.05 o
  -8   1   2        416.95        327.70        21.04 o
  -7   1   2         24.92         21.40        10.36 o
  -6   1   2        522.08        649.07        22.76 o
  -5   1   2         27.32         13.87         8.05 o
  -4   1   2         64.94         37.58         7.59 o
  -3   1   2       4677.26       4201.58        89.87 o
  -2   1   2      14050.20      13663.72       291.26 o
  -1   1   2       2330.41       1970.59        35.90 o
   0   1   2          0.00          0.00         1.77 o
   1   1   2       2304.14       1986.57        39.22 o
   2   1   2      14144.04      14117.89       174.01 o
   3   1   2       4566.19       4330.09        58.57 o
   4   1   2         71.60         50.83         5.29 o
   5   1   2         20.14          9.51         4.96 o
   6   1   2        515.36        614.08        17.36 o
   7   1   2         24.08         15.35         7.07 o
   8   1   2        402.82        376.40        15.50 o
   9   1   2        875.79        872.91        25.21 o
  10   1   2          6.94         16.13        13.22 o
  11   1   2          0.03          7.03        21.08 o
  12   1   2        191.96        177.51        27.66 o
  13   1   2        415.61        289.06        35.34 o
  14   1   2        305.29        225.44        31.50 o
 -14   2   2          1.28         20.69        33.93 o
 -13   2   2        849.00        757.97        54.38 o
 -12   2   2        106.78        141.65        38.12 o
 -11   2   2         11.55         15.14        23.79 o
 -10   2   2       1331.32       1322.00        35.81 o
  -9   2   2        356.15        435.53        22.91 o
  -8   2   2        880.59        930.74        26.63 o
  -7   2   2        522.41        547.27        20.38 o
  -6   2   2        345.18        331.46        21.19 o
  -5   2   2       1037.83       1036.40        27.22 o
  -4   2   2         67.94         63.94         8.02 o
  -3   2   2        323.87        337.44        11.65 o
  -2   2   2        231.98        241.45         8.42 o
  -1   2   2       3738.08       3539.76        54.17 o
   0   2   2       6048.45       5943.80        86.86 o
   1   2   2       3743.57       3596.60        86.12 o
   2   2   2        248.56        256.27        10.68 o
   3   2   2        345.87        335.34        10.90 o
   4   2   2         68.17         54.51         6.98 o
   5   2   2       1054.90       1032.21        21.97 o
   6   2   2        337.29        342.14        14.52 o
   7   2   2        509.94        538.50        23.22 o
   8   2   2        847.99        860.21        30.58 o
   9   2   2        349.84        417.84        26.91 o
  10   2   2       1352.75       1353.46        38.97 o
  11   2   2         14.45         47.57        22.66 o
  12   2   2        109.16         90.36        26.21 o
  13   2   2        831.37        852.24        53.23 o
  14   2   2          1.19         30.98        30.60 o
 -14   3   2        158.41        112.82        40.49 o
 -13   3   2        671.31        605.10        49.05 o
 -12   3   2         23.10         19.10        28.27 o
 -11   3   2        239.17        204.73        29.18 o
 -10   3   2         53.97         19.38        20.40 o
  -9   3   2        166.88        140.33        20.09 o
  -8   3   2       1034.74        906.62        22.46 o
  -7   3   2        140.84        132.21        12.49 o
  -6   3   2        373.74        471.08        19.80 o
  -5   3   2        580.58        534.46        15.71 o
  -4   3   2        913.26        903.83        18.65 o
  -3   3   2       1238.53       1267.70        21.37 o
  -2   3   2       4841.15       4871.91        59.79 o
  -1   3   2        631.42        595.21        12.49 o
   0   3   2          0.14          0.00         3.62 o
   1   3   2        623.53        582.81        25.07 o
   2   3   2       4883.81       4851.20        86.67 o
   3   3   2       1279.54       1241.79        29.17 o
   4   3   2        922.73        907.63        19.32 o
   5   3   2        580.15        531.71        15.38 o
   6   3   2        361.79        476.85        21.88 o
   7   3   2        147.70        121.65        17.58 o
   8   3   2       1085.38        941.90        29.71 o
   9   3   2        155.46        116.51        16.67 o
  10   3   2         52.35         60.07        17.74 o
  11   3   2        225.93        213.69        26.48 o
  12   3   2         16.44          7.33        24.19 o
  13   3   2        636.63        573.58        51.59 o
  14   3   2        149.02        166.84        42.87 o
 -14   4   2        193.47        257.69        46.78 o
 -13   4   2        826.33        873.62        83.20 o
 -12   4   2       1688.39       1778.61        69.65 o
 -11   4   2          0.92         22.23        25.91 o
 -10   4   2        589.54        609.06        40.19 o
  -9   4   2          4.93         10.91        20.00 o
  -8   4   2        185.83        192.22        21.44 o
  -7   4   2        384.76        416.99        18.45 o
  -6   4   2       3743.45       3982.21       152.19 o
  -5   4   2         54.74         54.08         7.70 o
  -4   4   2        236.68        205.22        10.99 o
  -3   4   2         79.30         70.83         6.71 o
  -2   4   2        913.01       1111.30        17.27 o
  -1   4   2       2304.79       2121.51        26.81 o
   0   4   2         36.40         24.09         6.30 o
   1   4   2       2301.52       2125.49        60.23 o
   2   4   2        880.88       1108.44        27.44 o
   3   4   2         93.07         69.93         9.27 o
   4   4   2        214.77        251.64        15.17 o
   5   4   2         56.93         51.06         5.76 o
   6   4   2       3719.21       4174.39        63.91 o
   7   4   2        378.83        415.88        22.11 o
   8   4   2        182.29        199.87        18.07 o
   9   4   2          3.38          0.29        14.43 o
  10   4   2        577.38        629.90        33.56 o
  11   4   2          1.30          0.00        20.73 o
  12   4   2       1721.94       1787.63        62.43 o
  13   4   2        799.12        964.09        59.36 o
  14   4   2        172.89        184.48        43.94 o
 -14   5   2        284.94        265.07        49.62 o
 -13   5   2          0.70          5.81        31.46 o
 -12   5   2        122.40         86.47        32.23 o
 -11   5   2        268.42        349.80        61.63 o
 -10   5   2       2073.86       2138.45        82.47 o
  -9   5   2        438.42        438.39        32.88 o
  -8   5   2       1325.11       1244.13        41.53 o
  -7   5   2       3514.43       3688.02        64.67 o
  -6   5   2        819.56        656.44        19.62 o
  -5   5   2        888.01       1118.51        23.68 o
  -4   5   2        652.80        640.17        16.77 o
  -3   5   2       4287.85       4118.06        50.32 o
  -2   5   2       1490.41       1550.93        22.33 o
  -1   5   2       4593.46       4538.99        51.95 o
   0   5   2          0.08          3.11         5.22 o
   1   5   2       4407.12       4312.83       192.22 o
   2   5   2       1492.94       1561.16        31.44 o
   3   5   2       4099.10       4096.66        58.90 o
   4   5   2        631.66        631.39        17.97 o
   5   5   2        980.06       1138.62        23.91 o
   6   5   2        838.65        673.19        23.20 o
   7   5   2       3507.58       3721.29        61.87 o
   8   5   2       1313.39       1227.98        35.08 o
   9   5   2        433.72        417.08        28.23 o
  10   5   2       2128.20       2127.93        52.90 o
  11   5   2        268.84        271.92        34.58 o
  12   5   2        130.77        187.50        30.29 o
  13   5   2          0.43         15.32        32.45 o
  14   5   2        308.19        370.63        80.97 o
 -14   6   2        468.79        368.52       133.17 o
 -13   6   2         29.41         10.32        34.03 o
 -12   6   2        389.08        525.77        54.87 o
 -11   6   2       2431.14       2272.23        67.93 o
 -10   6   2       2709.94       2439.41        65.78 o
  -9   6   2         90.27         20.13        19.84 o
  -8   6   2        489.12        422.39        31.30 o
  -7   6   2          2.48          2.65         9.54 o
  -6   6   2        149.81        180.86        13.53 o
  -5   6   2          0.04          3.62         6.64 o
  -4   6   2       3068.27       3509.03        69.66 o
  -3   6   2       1636.29       1762.96        26.38 o
  -2   6   2        148.20        226.12         9.46 o
  -1   6   2       7909.52       8236.57       102.88 o
   0   6   2        277.74        205.02        13.26 o
   1   6   2       8038.50       8204.81       157.56 o
   2   6   2        123.56        212.44        18.78 o
   3   6   2       1697.88       1779.44        31.04 o
   4   6   2       3110.99       3599.61        54.57 o
   5   6   2          0.75          2.95         8.04 o
   6   6   2        168.04        167.15        15.62 o
   7   6   2          5.76          6.95        12.14 o
   8   6   2        526.54        465.46        27.47 o
   9   6   2         97.46         61.58        20.66 o
  10   6   2       2722.25       2612.10        67.74 o
  11   6   2       2392.92       2249.47        58.85 o
  12   6   2        367.27        502.35        45.12 o
  13   6   2         23.57         37.72        36.43 o
  14   6   2        519.83        608.71        64.78 o
 -13   7   2        533.22        614.45        62.80 o
 -12   7   2        166.02        143.86        91.01 o
 -11   7   2        259.38        280.21        55.72 o
 -10   7   2        556.96        511.17        44.27 o
  -9   7   2       2482.73       2439.24        75.15 o
  -8   7   2         36.85         57.35        18.72 o
  -7   7   2       1347.37       1428.11        33.38 o
  -6   7   2         18.12         36.26         9.87 o
  -5   7   2        188.47        197.21        12.45 o
  -4   7   2        477.27        530.75        15.41 o
  -3   7   2         66.26         67.09         7.29 o
  -2   7   2       1140.40       1186.08        25.27 o
  -1   7   2          0.67          7.61         6.29 o
   0   7   2          0.02          4.35         7.32 o
   1   7   2          2.92         17.25        10.75 o
   2   7   2       1158.79       1214.01        39.17 o
   3   7   2         55.38         61.33         9.88 o
   4   7   2        448.75        511.20        20.08 o
   5   7   2        198.55        174.80        14.38 o
   6   7   2         27.36         54.00        10.01 o
   7   7   2       1306.79       1428.89        37.85 o
   8   7   2         24.84         34.39        15.56 o
   9   7   2       2497.81       2521.54        54.34 o
  10   7   2        551.28        515.98        35.32 o
  11   7   2        240.76        211.80        33.42 o
  12   7   2        176.49        132.81        33.13 o
  13   7   2        507.98        537.50        58.87 o
 -13   8   2          2.79         26.80        38.77 o
 -12   8   2        854.14        820.17        63.39 o
 -11   8   2         99.90         76.42        28.94 o
 -10   8   2        280.92        341.72        38.27 o
  -9   8   2         76.76         46.23        24.16 o
  -8   8   2         14.21         24.40        19.44 o
  -7   8   2         47.26         53.53        12.86 o
  -6   8   2          0.00          0.69         8.47 o
  -5   8   2        669.87        658.42        19.64 o
  -4   8   2       1550.48       1793.55        29.20 o
  -3   8   2         66.34         39.85         8.13 o
  -2   8   2        581.45        683.89        17.99 o
  -1   8   2       2347.07       2369.22        55.43 o
   0   8   2       1590.14       1534.69        39.80 o
   1   8   2       2297.64       2407.41        61.51 o
   2   8   2        563.19        683.09        40.77 o
   3   8   2         70.88         32.58        11.59 o
   4   8   2       1553.43       1758.37        40.33 o
   5   8   2        649.90        711.34        27.47 o
   6   8   2          0.02          1.58        11.68 o
   7   8   2         47.97         39.53        13.66 o
   8   8   2         14.90         16.32        15.24 o
   9   8   2         80.16         87.77        19.38 o
  10   8   2        295.21        316.56        32.19 o
  11   8   2         79.99         58.45        28.66 o
  12   8   2        836.67        817.46        49.63 o
  13   8   2          3.90         38.22        35.62 o
 -13   9   2        330.41        406.02       115.10 o
 -12   9   2          0.02         32.62        38.25 o
 -11   9   2        287.96        222.51        36.22 o
 -10   9   2       2161.20       2140.12        93.10 o
  -9   9   2       3829.21       4042.79        90.90 o
  -8   9   2       1148.60       1104.55        39.18 o
  -7   9   2          5.75         10.57        12.48 o
  -6   9   2       2645.57       2803.44        42.95 o
  -5   9   2        265.34        273.08        15.97 o
  -4   9   2        438.51        423.15        18.72 o
  -3   9   2         59.85         48.19         9.28 o
  -2   9   2         15.07         21.33         9.21 o
  -1   9   2       3283.21       3631.22        69.39 o
   0   9   2          0.31          1.91        10.12 o
   1   9   2       3236.57       3520.58        84.70 o
   2   9   2         11.78         15.36        14.37 o
   3   9   2         54.04         56.15        12.19 o
   4   9   2        461.19        432.39        26.07 o
   5   9   2        287.08        260.58        19.59 o
   6   9   2       2723.24       2887.35        51.86 o
   7   9   2          4.05         12.26        12.31 o
   8   9   2       1134.67       1053.56        45.61 o
   9   9   2       3820.61       4139.57        79.03 o
  10   9   2       2253.36       1988.53        56.04 o
  11   9   2        286.73        199.22        54.09 o
  12   9   2          0.56         40.67        29.00 o
  13   9   2        321.38        361.53        48.46 o
 -12  10   2        704.34        784.97        65.77 o
 -11  10   2       3048.38       2988.77       173.91 o
 -10  10   2        611.61        719.06        48.91 o
  -9  10   2        169.65        162.69        26.64 o
  -8  10   2        657.87        650.57        28.24 o
  -7  10   2         46.26         57.79        12.96 o
  -6  10   2         27.42         46.49        19.31 o
  -5  10   2          0.50          2.99         9.94 o
  -4  10   2        878.23        947.19        22.63 o
  -3  10   2          1.73          3.93         8.66 o
  -2  10   2         85.15         66.45        12.78 o
  -1  10   2       2796.36       3013.72        62.78 o
   0  10   2       2998.77       2721.49        58.84 o
   1  10   2       2795.18       2988.76        61.29 o
   2  10   2         99.70         63.08        18.30 o
   3  10   2          3.63         16.06        22.49 o
   4  10   2        894.48        929.47        50.42 o
   5  10   2          0.58         20.99        14.74 o
   6  10   2         28.78         56.27        14.47 o
   7  10   2         37.56         30.87        15.89 o
   8  10   2        675.27        659.91        42.89 o
   9  10   2        167.76        179.02        27.22 o
  10  10   2        595.11        678.73        40.45 o
  11  10   2       3017.16       2931.27       109.15 o
  12  10   2        737.73        825.82        51.46 o
 -12  11   2         63.13         40.46        40.66 o
 -11  11   2       1631.70       1532.37       108.83 o
 -10  11   2       1347.81       1323.18        57.50 o
  -9  11   2         41.80         66.34        27.47 o
  -8  11   2       1511.75       1433.96        38.31 o
  -7  11   2        538.62        536.15        24.53 o
  -6  11   2          4.99         20.64        13.25 o
  -5  11   2         11.54          8.18        11.39 o
  -4  11   2          0.33          5.39        11.23 o
  -3  11   2       1316.28       1358.43        33.98 o
  -2  11   2       2232.75       2380.14        54.90 o
  -1  11   2         59.48         81.16        15.65 o
   0  11   2          0.27          8.09        12.47 o
   1  11   2         71.84         54.19        32.02 o
   2  11   2       2306.81       2353.61        70.98 o
   3  11   2       1341.72       1433.35        56.60 o
   4  11   2          0.18         23.08        15.23 o
   5  11   2          9.35         13.77        17.08 o
   6  11   2          2.31         17.64        16.13 o
   7  11   2        530.70        549.18        30.67 o
   8  11   2       1491.91       1444.75        50.98 o
   9  11   2         49.42         32.45        25.77 o
  10  11   2       1327.37       1392.19        75.17 o
  11  11   2       1579.96       1453.40        53.64 o
  12  11   2         63.59         24.05        29.21 o
 -12  12   2         12.52         11.17        43.41 o
 -11  12   2         14.55          0.00        38.25 o
 -10  12   2        320.10        357.49        37.54 o
  -9  12   2        519.92        487.91        44.67 o
  -8  12   2         27.69         20.62        15.35 o
  -7  12   2        147.41        166.03        16.37 o
  -6  12   2       1228.47       1144.42        31.13 o
  -5  12   2        526.81        561.32        30.45 o
  -4  12   2        338.62        321.20        24.11 o
  -3  12   2       1185.60       1198.17        43.10 o
  -2  12   2        140.94        168.71        19.04 o
  -1  12   2         31.10         82.07        34.03 o
   0  12   2          8.57         16.53        14.57 o
   1  12   2         43.26         63.23        17.63 o
   2  12   2        138.33        181.91        30.08 o
   3  12   2       1145.04       1210.83        66.72 o
   4  12   2        359.27        380.68        64.24 o
   5  12   2        478.48        523.47        38.45 o
   6  12   2       1205.68       1129.10        46.81 o
   7  12   2        134.16        119.04        21.64 o
   8  12   2         31.50         50.30        18.75 o
   9  12   2        516.59        486.15        44.16 o
  10  12   2        337.98        313.59        41.74 o
  11  12   2          6.99          0.46        31.45 o
  12  12   2         15.76          7.31        34.37 o
 -11  13   2        200.27        214.25        45.83 o
 -10  13   2        192.63        166.24        34.40 o
  -9  13   2         11.94         21.86        27.80 o
  -8  13   2       1187.58       1179.53        35.60 o
  -7  13   2         54.81         65.90        16.96 o
  -6  13   2        584.87        580.64        30.98 o
  -5  13   2        696.89        714.02        29.91 o
  -4  13   2       1248.91       1060.63       101.40 o
  -3  13   2          7.09          2.68        46.84 o
  -2  13   2         74.91        104.46        18.74 o
  -1  13   2        270.39        295.42        27.23 o
   0  13   2          0.03         10.78        17.90 o
   1  13   2        245.01        314.39        25.44 o
   2  13   2         77.24         85.79        15.81 o
   3  13   2          4.85         32.21        29.89 o
   4  13   2       1293.45       1156.93        70.96 o
   5  13   2        737.91        702.97        41.75 o
   6  13   2        619.11        607.33        41.25 o
   7  13   2         59.34         71.04        24.40 o
   8  13   2       1152.10       1288.43        43.07 o
   9  13   2         13.65         48.46        28.74 o
  10  13   2        241.99        235.86        39.36 o
  11  13   2        204.41        222.02        59.34 o
 -10  14   2         71.88        129.55        37.12 o
  -9  14   2        473.16        486.52        44.71 o
  -8  14   2        627.60        528.39        38.98 o
  -7  14   2         21.30         13.67        17.74 o
  -6  14   2          3.82         11.12        17.94 o
  -5  14   2       1440.90       1353.77        50.06 o
  -4  14   2       1506.79       1501.25        56.65 o
  -3  14   2        158.39        184.65        25.55 o
  -2  14   2       1766.42       1753.35        71.25 o
  -1  14   2       3536.46       3650.41       180.05 o
   0  14   2       7046.66       6722.79       171.81 o
   1  14   2       3513.21       3557.02        73.68 o
   2  14   2       1750.87       1594.28       115.77 o
   3  14   2        161.55        159.61        38.86 o
   4  14   2       1514.95       1421.58        84.21 o
   5  14   2       1441.62       1221.00        80.88 o
   6  14   2          1.02         15.51        26.52 o
   7  14   2         24.00         59.65        27.27 o
   8  14   2        618.24        528.75        47.10 o
   9  14   2        498.48        556.98       108.41 o
  10  14   2         60.79         59.60        32.93 o
 -10  15   2         66.31        122.77        40.15 o
  -9  15   2       1102.55       1005.04        51.87 o
  -8  15   2        642.81        676.23        42.01 o
  -7  15   2        597.36        613.60        44.15 o
  -6  15   2        214.85        262.03        33.07 o
  -5  15   2         29.47          6.84        24.83 o
  -4  15   2        119.98        106.78        26.41 o
  -3  15   2        236.74        221.12        42.97 o
  -2  15   2        137.77        157.96        27.95 o
  -1  15   2       4282.54       4105.16       118.33 o
   0  15   2          0.05         17.66        15.36 o
   1  15   2       4166.31       4126.84        91.79 o
   2  15   2        144.42        130.05        18.74 o
   3  15   2        217.94        125.23        42.43 o
   4  15   2        149.19         88.67        76.96 o
   5  15   2         22.99          0.00        40.19 o
   6  15   2        209.86        227.03        64.91 o
   7  15   2        572.56        701.63        52.03 o
   8  15   2        659.32        643.48        52.84 o
   9  15   2       1115.75       1162.94        56.25 o
  10  15   2         48.53         15.25        42.73 o
  -9  16   2         10.68         24.40        32.95 o
  -8  16   2       1320.68       1227.28        53.75 o
  -7  16   2        221.01        182.63        30.84 o
  -6  16   2       1410.47       1332.00        52.90 o
  -5  16   2        382.67        407.16        45.71 o
  -4  16   2       1233.88       1026.71        59.77 o
  -3  16   2        219.39        214.62        33.66 o
  -2  16   2        270.94        244.44        33.92 o
  -1  16   2        187.63        164.13        29.18 o
   0  16   2       7373.53       7307.29       188.99 o
   1  16   2        177.09        203.30        36.31 o
   2  16   2        316.89        278.95        86.33 o
   3  16   2        213.78        107.07        65.58 o
   4  16   2       1223.14        741.34       113.76 o
   5  16   2        369.64        321.75        55.63 o
   6  16   2       1372.41       1393.55       100.42 o
   7  16   2        243.20        196.11        53.72 o
   8  16   2       1313.46       1235.34        64.71 o
   9  16   2         10.57         15.77        34.37 o
  -8  17   2         58.37        145.62        56.88 o
  -7  17   2         89.34        113.23        32.01 o
  -6  17   2        125.84        109.58        40.21 o
  -5  17   2          6.85         70.92        66.25 o
  -4  17   2          1.01         11.35        30.23 o
  -3  17   2        161.87        203.01        34.17 o
  -2  17   2         91.11         75.60        29.18 o
  -1  17   2        392.00        317.94        44.00 o
   0  17   2          0.06          7.39        19.63 o
   1  17   2        403.13        399.33        46.92 o
   2  17   2        108.30        117.34        64.91 o
   3  17   2        148.97         44.17        61.57 o
   4  17   2          0.41          0.00        54.87 o
   5  17   2          5.11        112.43        66.92 o
   6  17   2        117.23         81.38        57.91 o
   7  17   2         97.80         38.42        54.31 o
   8  17   2         71.83          0.00        70.94 o
  -7  18   2        184.18        251.62        69.60 o
  -6  18   2        147.66        150.19        72.27 o
  -5  18   2         17.38         46.76        43.50 o
  -4  18   2        106.28        124.87        59.56 o
  -3  18   2        176.33        262.01        66.92 o
  -2  18   2        176.36        195.78        34.64 o
  -1  18   2          3.56         39.50        22.36 o
   0  18   2       1471.62       1378.11        83.21 o
   1  18   2          5.24         10.72        20.91 o
   2  18   2        179.12        192.72        37.63 o
   3  18   2        170.78        142.64        37.29 o
   4  18   2        109.19        141.87        69.60 o
   5  18   2         27.84          2.68        66.92 o
   6  18   2        150.25        165.96        80.30 o
   7  18   2        194.69        127.15        81.64 o
  -6  19   2        943.27        953.37        83.27 o
  -5  19   2        847.30        795.52        84.99 o
  -4  19   2        178.08        180.34        42.58 o
  -3  19   2        573.92        633.35        96.30 o
  -2  19   2        287.45        252.91        69.60 o
  -1  19   2         32.39         41.30        25.28 o
   0  19   2          0.00         13.67        23.26 o
   1  19   2         27.96         35.00        24.27 o
   2  19   2        304.83        295.91        43.82 o
   3  19   2        543.39        655.36        74.21 o
   4  19   2        160.44        172.94        44.00 o
   5  19   2        817.95        621.02       137.86 o
   6  19   2        963.16        682.45       143.21 o
  -4  20   2          0.51          0.00        40.56 o
  -3  20   2         87.38        124.01        99.04 o
  -2  20   2         91.84         70.14        28.96 o
  -1  20   2        367.94        330.57        42.19 o
   0  20   2       1051.09        986.80        62.27 o
   1  20   2        331.97        314.03        46.57 o
   2  20   2        102.25         85.41        57.55 o
   3  20   2         88.93         56.50        40.53 o
   4  20   2          0.18         14.51        39.09 o
  -1  21   2        481.90        489.75        47.50 o
   0  21   2          0.41          0.55        26.91 o
   1  21   2        502.42        516.09        47.31 o
 -14   1   3        229.29        275.57        51.39 o
 -13   1   3        130.66        106.71        26.06 o
 -12   1   3          2.17          0.00        20.87 o
 -11   1   3        635.00        663.40        37.75 o
 -10   1   3        199.04        150.69        20.56 o
  -9   1   3       1649.54       1710.36        40.49 o
  -8   1   3       1017.70        963.34        28.71 o
  -7   1   3       3440.73       3292.11        65.54 o
  -6   1   3        394.77        477.43        31.10 o
  -5   1   3       1776.47       1633.91        33.13 o
  -4   1   3        608.30        721.39        19.40 o
  -3   1   3         25.52         17.96         5.66 o
  -2   1   3      31936.91      30869.82       397.20 o
  -1   1   3      16900.49      17162.64       230.04 o
   0   1   3       4012.72       3591.63        47.44 o
   1   1   3      16943.09      17122.00       231.11 o
   2   1   3      32037.31      30999.06       544.34 o
   3   1   3         24.08         19.81         5.24 o
   4   1   3        583.18        705.62        23.23 o
   5   1   3       1876.80       1667.64        27.35 o
   6   1   3        408.26        484.72        18.06 o
   7   1   3       3382.41       3278.42        48.40 o
   8   1   3       1005.02        880.48        23.34 o
   9   1   3       1696.19       1736.03        33.22 o
  10   1   3        202.20        155.98        18.79 o
  11   1   3        664.52        570.53        34.18 o
  12   1   3          1.65          3.92        22.63 o
  13   1   3        131.25        148.42        27.67 o
  14   1   3        207.08        290.72       121.79 o
 -14   2   3          9.63         67.07        38.66 o
 -13   2   3        208.63        183.70        32.00 o
 -12   2   3         60.19         20.39        19.96 o
 -11   2   3        433.32        420.58        26.27 o
 -10   2   3       1501.02       1518.44        43.14 o
  -9   2   3        297.84        289.27        22.26 o
  -8   2   3       7337.11       7286.79       176.98 o
  -7   2   3       1241.76       1469.18        35.86 o
  -6   2   3       2565.30       2495.00        45.77 o
  -5   2   3        501.42        681.33        25.68 o
  -4   2   3        761.32        873.50        21.64 o
  -3   2   3      17695.47      17320.82       202.66 o
  -2   2   3       4921.81       4671.56        87.57 o
  -1   2   3       9404.33       9303.15       120.18 o
   0   2   3          0.00          0.75         3.64 o
   1   2   3       9451.76       9447.83       129.07 o
   2   2   3       5061.68       4301.73       404.20 o
   3   2   3      17742.50      17532.66       220.44 o
   4   2   3        754.91        883.15        19.36 o
   5   2   3        484.78        656.97        17.99 o
   6   2   3       2493.11       2440.76        42.05 o
   7   2   3       1227.55       1418.41        30.58 o
   8   2   3       7340.01       7522.32       106.01 o
   9   2   3        308.03        327.98        24.23 o
  10   2   3       1489.62       1634.26        47.58 o
  11   2   3        478.27        490.80        34.42 o
  12   2   3         66.65         38.28        24.65 o
  13   2   3        225.93        217.23        33.63 o
  14   2   3          6.35         25.91        34.73 o
 -14   3   3       1817.57       2036.43        94.16 o
 -13   3   3       1315.15       1448.94        68.93 o
 -12   3   3          8.39          8.15        30.00 o
 -11   3   3         92.66         46.64        26.63 o
 -10   3   3        670.88        639.09        31.90 o
  -9   3   3        209.14        203.65        15.44 o
  -8   3   3        497.10        492.11        21.70 o
  -7   3   3         43.91         44.90        10.38 o
  -6   3   3       2887.55       3145.32        57.35 o
  -5   3   3        165.08        105.93         9.28 o
  -4   3   3        762.30        715.86        19.24 o
  -3   3   3       5033.79       4941.39        64.75 o
  -2   3   3       1916.06       1645.78        22.91 o
  -1   3   3       4722.52       4255.31        61.96 o
   0   3   3      24475.27      25138.06       340.33 o
   1   3   3       4707.00       4158.60        82.40 o
   2   3   3       1909.52       1624.76        49.21 o
   3   3   3       5116.35       4995.33        91.59 o
   4   3   3        774.23        730.78        17.71 o
   5   3   3        153.99        101.87         9.72 o
   6   3   3       2938.61       3233.03        51.06 o
   7   3   3         36.62         25.65         8.61 o
   8   3   3        458.52        466.33        38.06 o
   9   3   3        218.83        214.56        21.28 o
  10   3   3        664.99        587.23        32.02 o
  11   3   3         99.32        103.78        21.67 o
  12   3   3          6.65         28.15        24.53 o
  13   3   3       1363.40       1516.34        65.92 o
  14   3   3       1806.74       2015.98       136.45 o
 -14   4   3        161.27        171.54        59.56 o
 -13   4   3          8.45          8.82        32.23 o
 -12   4   3          0.01         25.42        30.55 o
 -11   4   3        269.67        245.81        31.73 o
 -10   4   3       1221.55       1145.00        48.97 o
  -9   4   3        348.34        324.69        18.03 o
  -8   4   3       3054.81       3100.11        51.97 o
  -7   4   3       2072.03       2076.61        40.09 o
  -6   4   3        832.59        818.62        22.05 o
  -5   4   3        438.15        489.46        23.04 o
  -4   4   3        156.73        147.43        10.60 o
  -3   4   3       2254.41       2087.73        30.86 o
  -2   4   3        396.09        378.30        10.97 o
  -1   4   3        611.97        556.42        14.33 o
   0   4   3          0.37          4.49         4.61 o
   1   4   3        560.38        538.67        20.08 o
   2   4   3        402.94        374.52        24.12 o
   3   4   3       2198.25       2111.79        46.08 o
   4   4   3        171.38        153.23        13.93 o
   5   4   3        406.37        471.23        16.30 o
   6   4   3        846.77        802.77        23.30 o
   7   4   3       2099.17       2154.63        47.20 o
   8   4   3       3077.62       3124.38        57.06 o
   9   4   3        347.80        307.45        25.62 o
  10   4   3       1275.74       1138.91        40.08 o
  11   4   3        278.64        302.82        49.35 o
  12   4   3          0.74          2.67        25.90 o
  13   4   3         14.00         21.68        30.11 o
  14   4   3        159.07        170.73        42.87 o
 -14   5   3        208.72        144.35        44.45 o
 -13   5   3        138.99         90.77        37.30 o
 -12   5   3        383.71        390.92        46.75 o
 -11   5   3        101.79         59.31        29.25 o
 -10   5   3       1087.71       1026.83        47.13 o
  -9   5   3        479.12        420.68        37.14 o
  -8   5   3        379.96        393.07        22.40 o
  -7   5   3        150.03        179.95        14.75 o
  -6   5   3        629.70        581.25        25.93 o
  -5   5   3          2.20         14.39         7.56 o
  -4   5   3        537.22        545.68        27.34 o
  -3   5   3       1820.91       1784.75        26.63 o
  -2   5   3         30.72         20.74         4.75 o
  -1   5   3         56.64         57.64         6.95 o
   0   5   3         34.30         55.01         8.26 o
   1   5   3         68.82         59.44         9.28 o
   2   5   3         25.01         25.64        11.58 o
   3   5   3       1805.79       1842.70        57.69 o
   4   5   3        538.31        561.48        20.02 o
   5   5   3          2.34         20.43        10.21 o
   6   5   3        634.46        559.32        20.54 o
   7   5   3        166.25        175.29        15.39 o
   8   5   3        377.09        413.93        25.66 o
   9   5   3        503.35        457.31        29.17 o
  10   5   3       1036.11       1007.55        43.99 o
  11   5   3        106.72         71.09        22.47 o
  12   5   3        404.25        416.46        46.33 o
  13   5   3        124.07         60.54        32.77 o
  14   5   3        217.40        128.49        50.86 o
 -13   6   3         81.10         72.05        40.15 o
 -12   6   3        951.07       1078.62        68.61 o
 -11   6   3        836.39        795.52        60.09 o
 -10   6   3        227.32        216.69        26.46 o
  -9   6   3        703.85        744.12        40.83 o
  -8   6   3       4113.03       4086.22        68.36 o
  -7   6   3       2455.68       2678.34        45.79 o
  -6   6   3       3128.13       3010.15        51.96 o
  -5   6   3        212.43        166.25        13.22 o
  -4   6   3        881.99        975.85        20.25 o
  -3   6   3        109.17         77.66         7.32 o
  -2   6   3       3390.34       3484.00        43.85 o
  -1   6   3       3998.27       4090.02        63.22 o
   0   6   3          0.05          3.81         6.98 o
   1   6   3       3967.53       3930.59        98.14 o
   2   6   3       3435.89       3468.75       136.52 o
   3   6   3        110.00         59.49        13.11 o
   4   6   3        828.86       1000.28        27.27 o
   5   6   3        224.42        158.14        13.69 o
   6   6   3       3116.94       2986.22        50.76 o
   7   6   3       2506.37       2580.14        51.26 o
   8   6   3       3963.76       4022.91        75.66 o
   9   6   3        719.38        712.59        33.57 o
  10   6   3        236.11        238.50        24.49 o
  11   6   3        813.86        813.66        68.92 o
  12   6   3        929.80       1018.31        63.75 o
  13   6   3        110.41        102.84        56.84 o
 -13   7   3       1638.53       1688.16        83.27 o
 -12   7   3        997.56       1018.05        81.64 o
 -11   7   3        377.68        303.05        42.56 o
 -10   7   3       2058.10       2071.97        67.80 o
  -9   7   3       3485.45       3550.97        77.41 o
  -8   7   3        138.12        119.35        16.59 o
  -7   7   3          1.43          1.65        10.92 o
  -6   7   3        367.50        309.90        19.67 o
  -5   7   3       5517.65       5807.40        72.90 o
  -4   7   3        159.92        133.19        10.87 o
  -3   7   3        381.18        358.83        13.62 o
  -2   7   3        124.74         95.28         8.16 o
  -1   7   3        129.85        199.66        12.27 o
   0   7   3         75.83         44.64        13.33 o
   1   7   3        120.57        180.28        20.48 o
   2   7   3        114.89         65.43        13.09 o
   3   7   3        387.59        345.07        24.75 o
   4   7   3        161.54        118.22        19.90 o
   5   7   3       5470.29       5902.27        85.24 o
   6   7   3        397.22        341.98        19.28 o
   7   7   3          1.47         13.13        17.31 o
   8   7   3        125.88        161.50        27.12 o
   9   7   3       3471.07       3602.08        66.88 o
  10   7   3       2085.82       2158.47        58.21 o
  11   7   3        393.42        387.93        35.41 o
  12   7   3       1028.54       1015.49        56.60 o
  13   7   3       1687.37       1692.99        71.99 o
 -13   8   3        127.15        170.15        43.50 o
 -12   8   3        281.82        281.98       105.06 o
 -11   8   3        326.28        239.40        40.15 o
 -10   8   3        106.62        139.35        29.70 o
  -9   8   3       4310.12       4312.75        96.66 o
  -8   8   3       5444.83       5635.80        85.58 o
  -7   8   3        777.33        689.40        25.70 o
  -6   8   3       1326.56       1292.92        29.52 o
  -5   8   3       2779.03       2859.84        42.21 o
  -4   8   3       6265.44       6816.05        82.82 o
  -3   8   3         30.19         11.95         7.44 o
  -2   8   3        129.46        178.78        11.08 o
  -1   8   3       6017.40       6485.23        93.26 o
   0   8   3          0.30          2.48         8.93 o
   1   8   3       6113.03       6417.00       116.48 o
   2   8   3        122.83        171.80        20.20 o
   3   8   3         42.46          6.33        13.09 o
   4   8   3       6287.71       6949.46       113.48 o
   5   8   3       2788.02       2807.23        64.35 o
   6   8   3       1275.52       1335.90        32.43 o
   7   8   3        817.69        693.34        25.68 o
   8   8   3       5493.15       5589.10       100.15 o
   9   8   3       4277.78       4186.85        80.15 o
  10   8   3        101.91         52.70        22.64 o
  11   8   3        309.77        262.74        29.08 o
  12   8   3        282.54        181.28        29.83 o
  13   8   3        110.72         57.63        30.52 o
 -13   9   3        165.88        194.07        47.32 o
 -12   9   3         15.15         39.71        37.30 o
 -11   9   3         76.22         21.15        33.35 o
 -10   9   3        736.41        737.69        49.95 o
  -9   9   3        519.86        597.54        43.92 o
  -8   9   3         18.69          9.38        14.86 o
  -7   9   3       1566.66       1605.32        38.26 o
  -6   9   3          0.64         34.99        10.86 o
  -5   9   3       1370.51       1392.17        35.76 o
  -4   9   3         11.85          4.10         9.26 o
  -3   9   3         50.43         83.25        11.49 o
  -2   9   3        125.29        187.29        17.76 o
  -1   9   3        619.91        685.28        21.21 o
   0   9   3        297.93        336.93        33.81 o
   1   9   3        699.60        670.41        26.52 o
   2   9   3        144.44        168.16        28.50 o
   3   9   3         40.58         94.64        18.80 o
   4   9   3          7.63          0.00        22.49 o
   5   9   3       1392.98       1401.77        39.59 o
   6   9   3          0.87         25.07        13.90 o
   7   9   3       1538.03       1660.67        38.81 o
   8   9   3         13.32         28.61        20.17 o
   9   9   3        492.69        525.82        66.29 o
  10   9   3        765.30        751.41        45.73 o
  11   9   3         70.13         47.96        24.93 o
  12   9   3         14.82         11.04        27.84 o
  13   9   3        168.19        162.36        35.88 o
 -12  10   3          1.71          3.83        40.56 o
 -11  10   3        241.41        207.57        42.59 o
 -10  10   3        117.88         93.95        30.84 o
  -9  10   3       1097.04       1019.51        34.57 o
  -8  10   3          2.14         10.59        16.74 o
  -7  10   3        210.93        162.65        15.69 o
  -6  10   3        230.30        224.31        18.70 o
  -5  10   3         19.70         17.73        12.08 o
  -4  10   3       1141.83       1182.02        28.27 o
  -3  10   3          7.95         20.98        10.27 o
  -2  10   3          3.34          1.63         9.17 o
  -1  10   3       1266.77       1476.68        40.80 o
   0  10   3          0.02          8.23        15.17 o
   1  10   3       1260.22       1516.61        52.26 o
   2  10   3          5.65         15.69        23.79 o
   3  10   3          6.11         41.81        20.57 o
   4  10   3       1136.72       1183.67        50.75 o
   5  10   3         13.47         16.64        16.14 o
   6  10   3        237.70        213.34        27.34 o
   7  10   3        235.44        236.88        25.31 o
   8  10   3          0.37         15.24        21.44 o
   9  10   3       1077.71       1042.08        47.73 o
  10  10   3        118.83        118.02        30.86 o
  11  10   3        254.31        238.03        34.30 o
  12  10   3          1.69          4.10        27.48 o
 -12  11   3        657.66        812.61        71.41 o
 -11  11   3        827.45        849.37        67.17 o
 -10  11   3       1090.69        918.71        60.10 o
  -9  11   3          0.03         11.42        18.57 o
  -8  11   3         95.39         95.88        18.21 o
  -7  11   3        134.51        167.75        17.74 o
  -6  11   3       2033.56       2009.85        39.73 o
  -5  11   3          3.85          8.30        12.03 o
  -4  11   3       2399.11       2412.14        45.19 o
  -3  11   3         15.49         15.28        15.84 o
  -2  11   3        648.29        629.45        40.91 o
  -1  11   3        217.87        224.56        49.78 o
   0  11   3       1258.20       1113.22        49.00 o
   1  11   3        220.47        226.45        32.26 o
   2  11   3        614.87        554.70        43.34 o
   3  11   3         16.07         30.12        21.68 o
   4  11   3       2407.90       2357.28        87.63 o
   5  11   3          4.68         13.64        17.92 o
   6  11   3       2000.08       2098.71        57.74 o
   7  11   3        110.62        139.80        23.16 o
   8  11   3         91.78         71.54        18.32 o
   9  11   3          0.37          0.00        24.20 o
  10  11   3       1099.46       1136.81        53.71 o
  11  11   3        777.77        740.66        52.20 o
  12  11   3        664.07        797.25        75.95 o
 -11  12   3        136.05        145.75        46.34 o
 -10  12   3          0.17          1.39        36.35 o
  -9  12   3         16.43         27.47        19.64 o
  -8  12   3       2141.30       2195.33        49.80 o
  -7  12   3        226.84        265.92        21.01 o
  -6  12   3        525.43        588.33        27.36 o
  -5  12   3       1828.76       1943.11        38.98 o
  -4  12   3       1227.77       1255.27        38.55 o
  -3  12   3        698.28        749.79        31.10 o
  -2  12   3       1948.59       1975.20        61.49 o
  -1  12   3         23.51         42.44        16.04 o
   0  12   3          0.05          4.23        15.28 o
   1  12   3         26.37         49.51        16.72 o
   2  12   3       1944.67       2067.79        71.65 o
   3  12   3        726.11        660.53        59.60 o
   4  12   3       1267.01       1403.86        71.63 o
   5  12   3       1964.13       1983.69        84.61 o
   6  12   3        535.21        640.58        60.73 o
   7  12   3        228.38        226.52        28.53 o
   8  12   3       2103.31       2156.89        62.86 o
   9  12   3         22.28         38.90        27.38 o
  10  12   3          0.77         28.43        29.20 o
  11  12   3        130.91        140.93        35.04 o
 -11  13   3         13.71         24.53        40.15 o
 -10  13   3        428.32        504.59        55.74 o
  -9  13   3         17.52         32.28        21.94 o
  -8  13   3        438.26        457.44        29.66 o
  -7  13   3       2092.28       2082.28        44.86 o
  -6  13   3       1656.55       1554.04        37.87 o
  -5  13   3       1798.36       1672.10        47.46 o
  -4  13   3        703.69        686.23        40.79 o
  -3  13   3        703.55        632.61        38.79 o
  -2  13   3       1157.29       1179.72        54.09 o
  -1  13   3       3311.87       3074.23        79.33 o
   0  13   3        600.51        521.70        35.55 o
   1  13   3       3165.54       2904.49        79.51 o
   2  13   3       1159.50       1099.16        48.73 o
   3  13   3        666.51        601.56        62.80 o
   4  13   3        681.47        745.83        65.65 o
   5  13   3       1810.48       1712.80        83.22 o
   6  13   3       1657.12       1599.53        93.02 o
   7  13   3       2080.14       2194.98        89.34 o
   8  13   3        421.93        444.00        42.93 o
   9  13   3         18.04          0.00        33.66 o
  10  13   3        426.58        502.75        62.33 o
  11  13   3         10.59         30.84        33.67 o
 -10  14   3          0.22          5.61        39.61 o
  -9  14   3          0.20         16.65        23.51 o
  -8  14   3        103.22        144.47        22.22 o
  -7  14   3         60.24         46.80        19.55 o
  -6  14   3        393.48        333.29        30.43 o
  -5  14   3       2409.92       2348.40        59.30 o
  -4  14   3        259.86        288.27        36.43 o
  -3  14   3        311.06        301.73        34.90 o
  -2  14   3         21.60         11.61        19.79 o
  -1  14   3         55.40         40.15        34.13 o
   0  14   3          0.08         19.41        21.27 o
   1  14   3         64.94        100.66        16.59 o
   2  14   3         15.19         29.36        20.69 o
   3  14   3        312.36        375.81        54.26 o
   4  14   3        300.15        342.54        52.01 o
   5  14   3       2458.49       2462.48       104.50 o
   6  14   3        397.38        311.93        51.08 o
   7  14   3         56.55         32.85        40.15 o
   8  14   3         96.93        101.75        44.16 o
   9  14   3          0.24         16.69        34.90 o
  10  14   3          0.01          0.00        39.09 o
 -10  15   3         97.22        159.74        48.15 o
  -9  15   3          8.96         21.29        30.99 o
  -8  15   3          2.12         10.59        22.23 o
  -7  15   3         59.53         49.85        27.48 o
  -6  15   3        441.60        445.32        38.48 o
  -5  15   3        471.70        503.08        39.99 o
  -4  15   3        977.24       1006.36       104.42 o
  -3  15   3        742.67        873.44        52.22 o
  -2  15   3        826.44        682.82        83.58 o
  -1  15   3         40.55         68.21        25.94 o
   0  15   3       1895.09       1942.62       139.80 o
   1  15   3         47.16         96.56        16.86 o
   2  15   3        812.53        792.85        52.45 o
   3  15   3        766.26        880.30        81.36 o
   4  15   3        949.94       1008.00       143.88 o
   5  15   3        488.78        437.15        63.34 o
   6  15   3        375.98        372.60        62.38 o
   7  15   3         42.50         63.36        74.95 o
   8  15   3          2.09         17.09        43.50 o
   9  15   3         10.92         13.20        31.21 o
  10  15   3        105.19        112.75        90.34 o
  -9  16   3        147.62        227.82        41.95 o
  -8  16   3        677.34        752.63        47.85 o
  -7  16   3        400.70        509.22        44.10 o
  -6  16   3        323.23        370.73        38.01 o
  -5  16   3         23.83         25.91        33.10 o
  -4  16   3        705.41        770.09        59.08 o
  -3  16   3        458.24        521.01        49.76 o
  -2  16   3       1137.15       1228.40        91.68 o
  -1  16   3        740.03        718.21        90.28 o
   0  16   3          0.02         41.99        26.70 o
   1  16   3        712.31        689.41        35.36 o
   2  16   3       1162.55       1135.04       152.58 o
   3  16   3        475.69        461.93        64.24 o
   4  16   3        699.17        711.90       112.43 o
   5  16   3         28.11          0.00        45.78 o
   6  16   3        324.05        431.92        65.52 o
   7  16   3        441.88        483.86       135.85 o
   8  16   3        647.96        911.28        94.16 o
   9  16   3        154.18        206.11        85.66 o
  -8  17   3        509.04        513.28        73.66 o
  -7  17   3         36.02         12.17        31.60 o
  -6  17   3       1158.43       1036.55        74.60 o
  -5  17   3       1676.73       1643.99        80.39 o
  -4  17   3         82.29         93.03        36.31 o
  -3  17   3       1555.22       1485.35       100.38 o
  -2  17   3       3179.55       3002.35       101.12 o
  -1  17   3       2010.78       2019.05        80.71 o
   0  17   3          0.38         13.74        25.48 o
   1  17   3       2008.10       1946.14        57.58 o
   2  17   3       3104.54       2946.86       105.70 o
   3  17   3       1563.91       1442.18        74.50 o
   4  17   3         99.76         38.81        58.89 o
   5  17   3       1657.98       1545.72       148.56 o
   6  17   3       1132.05       1056.75       110.92 o
   7  17   3         48.50         34.06        55.93 o
   8  17   3        517.66        617.01       141.87 o
  -7  18   3         74.47         36.02        44.45 o
  -6  18   3         23.89         20.75        40.70 o
  -5  18   3        325.11        362.93        59.56 o
  -4  18   3        188.15        157.35        62.24 o
  -3  18   3        645.82        759.44       125.07 o
  -2  18   3          3.16         15.82        29.71 o
  -1  18   3       1059.56        969.62        64.24 o
   0  18   3          0.31          5.72        20.16 o
   1  18   3       1019.40        898.60        60.10 o
   2  18   3          3.34         17.91        32.63 o
   3  18   3        616.37        755.67       158.53 o
   4  18   3        167.94        161.87        42.32 o
   5  18   3        341.72        206.11        77.63 o
   6  18   3         20.17        137.86        72.27 o
   7  18   3         70.81         76.29        74.95 o
  -6  19   3         53.11          0.00        65.58 o
  -5  19   3          1.78         14.23        38.91 o
  -4  19   3        135.23        165.52        42.13 o
  -3  19   3        105.57        264.22       115.10 o
  -2  19   3          0.23          7.33        32.63 o
  -1  19   3        148.35        175.95        28.69 o
   0  19   3        284.06        273.48        33.72 o
   1  19   3        122.82         95.63        48.85 o
   2  19   3          0.04          0.00        33.41 o
   3  19   3        101.52         60.46        38.38 o
   4  19   3        135.34        181.73        42.73 o
   5  19   3          2.35          6.69        66.92 o
   6  19   3         49.85          0.00        70.94 o
  -4  20   3         32.71         33.05        45.02 o
  -3  20   3          0.05         86.25        41.80 o
  -2  20   3        332.30        324.00        45.94 o
  -1  20   3        113.38        105.13        28.30 o
   0  20   3          0.14         13.34        24.83 o
   1  20   3         91.38        158.34        70.94 o
   2  20   3        355.45        330.70        55.31 o
   3  20   3          0.52          0.00        37.63 o
   4  20   3         37.51         49.39        41.32 o
 -14   0   4        364.30        448.37        85.66 o
 -13   0   4       1987.32       2031.84       171.25 o
 -12   0   4          0.15          0.00        38.25 o
 -11   0   4       7423.20       7359.23       182.98 o
 -10   0   4       2006.98       2043.36        84.92 o
  -9   0   4       1064.47       1080.18        48.62 o
  -8   0   4        335.37        376.80        46.18 o
  -7   0   4        990.63        915.03        47.06 o
  -6   0   4         12.17         34.31        20.75 o
  -5   0   4       1444.29       1290.74        77.45 o
  -4   0   4        432.46        435.99        21.77 o
  -3   0   4      15834.09      14765.61       515.93 o
  -2   0   4      19792.50      20127.38       401.30 o
  -1   0   4       7285.57       6520.75       322.56 o
   0   0   4       4593.89       4596.15       102.68 o
   1   0   4       7258.03       6550.37       118.05 o
   2   0   4      19729.15      19788.26       427.52 o
   3   0   4      15707.68      15760.92       336.44 o
   4   0   4        451.34        443.32        18.76 o
   5   0   4       1406.65       1321.95        34.18 o
   6   0   4         13.25         15.15        10.76 o
   7   0   4        956.94        967.71        32.45 o
   8   0   4        369.85        359.48        25.41 o
   9   0   4        993.50        982.85        37.48 o
  10   0   4       2018.91       1999.54        55.28 o
  11   0   4       7295.12       7443.65       181.42 o
  12   0   4          4.73          0.00        37.48 o
  13   0   4       1961.45       2182.67       124.47 o
  14   0   4        334.04        376.09        77.63 o
 -14   1   4        225.60        151.36        25.24 o
 -13   1   4         31.06          6.28        25.31 o
 -12   1   4        398.07        423.54        37.26 o
 -11   1   4        357.94        353.92        32.12 o
 -10   1   4       1189.75       1258.11        55.98 o
  -9   1   4       1450.29       1556.50        39.98 o
  -8   1   4       1034.84       1063.13        45.30 o
  -7   1   4        183.61        170.33        38.64 o
  -6   1   4          0.78          6.21        12.37 o
  -5   1   4       3835.98       3550.08        57.24 o
  -4   1   4        807.17        794.46        20.15 o
  -3   1   4         22.30         31.62         6.38 o
  -2   1   4       9919.18       9556.26       125.85 o
  -1   1   4      53762.85      54724.39       722.85 o
   0   1   4          0.00          0.00         3.39 o
   1   1   4      53857.98      54533.85       662.26 o
   2   1   4       9872.43       9425.45       149.49 o
   3   1   4         24.14         38.83         7.88 o
   4   1   4        831.14        796.64        19.03 o
   5   1   4       3809.85       3564.72        54.21 o
   6   1   4          1.70          6.43         7.66 o
   7   1   4        175.14        131.99        12.83 o
   8   1   4       1034.75       1058.65        28.52 o
   9   1   4       1448.56       1528.46        36.19 o
  10   1   4       1247.32       1279.58        35.12 o
  11   1   4        343.48        421.57        30.51 o
  12   1   4        382.59        360.60        33.00 o
  13   1   4         27.02          3.31        27.94 o
  14   1   4        225.64        159.85        61.57 o
 -14   2   4        264.57        244.93        45.16 o
 -13   2   4        124.77         88.00        25.33 o
 -12   2   4        318.42        317.34        26.87 o
 -11   2   4          3.49         18.93        17.22 o
 -10   2   4        396.22        419.70        35.61 o
  -9   2   4          8.96         17.69        18.18 o
  -8   2   4         36.74         26.46        15.40 o
  -7   2   4       1040.20       1065.75        31.87 o
  -6   2   4         24.47         38.99        13.70 o
  -5   2   4       1002.44        911.23        27.58 o
  -4   2   4       2067.40       1997.89        35.83 o
  -3   2   4        617.51        572.09        13.78 o
  -2   2   4      11604.14      11284.28       193.49 o
  -1   2   4      19459.13      19856.95       283.21 o
   0   2   4      29230.46      29847.12       364.60 o
   1   2   4      19686.66      20055.94       270.70 o
   2   2   4      11313.54      11542.16       206.24 o
   3   2   4        625.47        604.36        24.15 o
   4   2   4       2109.74       2031.70        46.71 o
   5   2   4       1018.77        893.02        21.89 o
   6   2   4         29.88         26.90         8.39 o
   7   2   4        999.46       1030.68        26.41 o
   8   2   4         43.37         48.14        11.47 o
   9   2   4          5.43         16.90        12.20 o
  10   2   4        403.29        368.04        24.45 o
  11   2   4          3.71          5.28        19.78 o
  12   2   4        348.39        415.78        37.15 o
  13   2   4        130.93        149.34        33.26 o
  14   2   4        276.79        230.97        39.27 o
 -14   3   4         10.10          0.00        34.46 o
 -13   3   4        838.52        876.48        63.18 o
 -12   3   4        276.00        260.56        25.55 o
 -11   3   4        137.42        172.87        21.04 o
 -10   3   4          1.09          2.97        14.27 o
  -9   3   4        891.63        834.42        30.58 o
  -8   3   4          0.53         15.79        11.75 o
  -7   3   4         56.75         43.93        10.50 o
  -6   3   4       1135.77       1123.19        28.47 o
  -5   3   4       2267.45       2123.86        36.31 o
  -4   3   4          2.74          6.22         6.77 o
  -3   3   4       3240.31       3143.51        46.46 o
  -2   3   4        962.75        956.05        16.80 o
  -1   3   4       8860.56       8884.48       113.67 o
   0   3   4          0.00          2.15         4.15 o
   1   3   4       8773.65       8927.89       139.87 o
   2   3   4        951.91        966.49        53.54 o
   3   3   4       3271.75       3190.28        86.12 o
   4   3   4          3.81         11.03         7.69 o
   5   3   4       2331.67       2186.70        37.50 o
   6   3   4       1125.53       1143.38        26.58 o
   7   3   4         58.49         24.67        11.17 o
   8   3   4          0.13         14.34        10.80 o
   9   3   4        910.54        956.09        28.13 o
  10   3   4          0.53          8.45        18.10 o
  11   3   4        137.98        173.01        23.40 o
  12   3   4        284.43        249.82        27.73 o
  13   3   4        831.44        901.43        81.20 o
  14   3   4          4.17         34.41        35.47 o
 -14   4   4          5.61         12.19        38.32 o
 -13   4   4       1166.00       1112.40        68.92 o
 -12   4   4        470.54        485.64        72.51 o
 -11   4   4       5891.12       6102.69        97.90 o
 -10   4   4         65.60         73.48        19.15 o
  -9   4   4       3381.61       3200.17        66.47 o
  -8   4   4        417.28        450.45        23.54 o
  -7   4   4          2.93         10.96        10.27 o
  -6   4   4        154.19        177.49        15.33 o
  -5   4   4       1151.60       1083.87        24.41 o
  -4   4   4       2235.33       2397.49        42.60 o
  -3   4   4       3171.27       3742.15        63.15 o
  -2   4   4        314.91        306.08        10.83 o
  -1   4   4       5679.94       5267.07        77.80 o
   0   4   4        827.88        905.20        19.36 o
   1   4   4       5755.40       5329.93       103.56 o
   2   4   4        301.13        310.37        27.44 o
   3   4   4       3074.72       3735.09       111.76 o
   4   4   4       2083.40       2443.85        54.76 o
   5   4   4       1125.67       1057.31        24.78 o
   6   4   4        155.64        144.53        12.75 o
   7   4   4          4.26          8.90         9.59 o
   8   4   4        421.67        509.80        21.25 o
   9   4   4       3366.70       3135.43        66.40 o
  10   4   4         61.84         37.32        18.05 o
  11   4   4       5868.44       6231.39       113.91 o
  12   4   4        428.75        406.03        48.88 o
  13   4   4       1165.85       1285.18        55.52 o
  14   4   4          9.95         64.66        36.43 o
 -13   5   4        143.59         61.28        63.57 o
 -12   5   4         24.72         25.15        31.06 o
 -11   5   4       1438.03       1385.62        66.96 o
 -10   5   4         96.09         86.62        15.44 o
  -9   5   4       4686.33       4563.99        78.81 o
  -8   5   4        539.71        513.68        23.44 o
  -7   5   4       6129.12       5974.59        88.91 o
  -6   5   4       1852.99       1817.18        48.95 o
  -5   5   4       1341.22       1325.16        26.32 o
  -4   5   4        479.91        470.84        16.31 o
  -3   5   4       3849.71       3701.48        47.27 o
  -2   5   4        840.13        884.03        16.80 o
  -1   5   4       6352.35       6643.94       108.09 o
   0   5   4          0.07          0.56         4.89 o
   1   5   4       6341.63       6576.75       128.37 o
   2   5   4        826.67        920.87        56.88 o
   3   5   4       3766.89       3722.16       102.21 o
   4   5   4        485.16        476.18        39.48 o
   5   5   4       1295.75       1341.15        39.90 o
   6   5   4       1827.59       1867.55        37.00 o
   7   5   4       6205.89       6043.04        81.35 o
   8   5   4        546.21        544.82        26.63 o
   9   5   4       4648.07       4690.27        85.95 o
  10   5   4         79.61         78.45        19.21 o
  11   5   4       1471.40       1427.15        47.83 o
  12   5   4         19.70         20.69        23.53 o
  13   5   4        152.18        143.52        55.83 o
 -13   6   4         11.05         68.45        39.61 o
 -12   6   4        187.39        127.81        36.87 o
 -11   6   4       1258.09       1173.19        67.96 o
 -10   6   4        444.02        398.98        31.18 o
  -9   6   4        612.82        594.02        30.20 o
  -8   6   4       1716.76       1684.23        54.29 o
  -7   6   4       1171.12       1205.22        29.16 o
  -6   6   4       2329.19       2422.79        42.86 o
  -5   6   4        758.05        805.38        24.45 o
  -4   6   4        218.56        266.61        13.78 o
  -3   6   4       1816.76       2045.93        33.05 o
  -2   6   4         42.55         69.17         7.10 o
  -1   6   4      14402.79      15166.14       209.50 o
   0   6   4       6252.29       6949.47       114.08 o
   1   6   4      14620.95      15071.95       276.39 o
   2   6   4         25.95         72.85        17.49 o
   3   6   4       1770.24       1924.39        66.72 o
   4   6   4        251.90        264.76        31.19 o
   5   6   4        702.04        773.67        32.19 o
   6   6   4       2362.49       2490.73        51.00 o
   7   6   4       1201.84       1235.04        26.76 o
   8   6   4       1765.02       1687.40        43.73 o
   9   6   4        618.81        624.29        32.22 o
  10   6   4        432.20        415.70        41.97 o
  11   6   4       1200.81       1154.83        48.41 o
  12   6   4        164.18        113.79        27.14 o
  13   6   4         12.19         11.00        28.12 o
 -13   7   4        175.08        125.92        40.96 o
 -12   7   4         19.16          5.49        36.87 o
 -11   7   4         18.82         16.72        34.46 o
 -10   7   4          8.56         16.72        32.15 o
  -9   7   4        397.14        413.86        28.89 o
  -8   7   4         40.78         32.57        14.21 o
  -7   7   4         27.96         21.13        12.35 o
  -6   7   4          3.04         10.64        11.02 o
  -5   7   4         15.06         21.37         9.80 o
  -4   7   4       1401.89       1513.67        27.17 o
  -3   7   4         26.96         41.89        10.14 o
  -2   7   4       2371.23       2655.70        36.68 o
  -1   7   4         39.10         54.41         8.86 o
   0   7   4          0.03          1.36         7.40 o
   1   7   4         32.98         46.76        10.48 o
   2   7   4       2384.59       2506.93        80.91 o
   3   7   4         22.04         16.33        15.59 o
   4   7   4       1414.83       1469.30        62.44 o
   5   7   4          9.57         16.57        12.07 o
   6   7   4          0.37         15.23        14.11 o
   7   7   4         27.43         13.27        10.08 o
   8   7   4         44.51         51.88        17.40 o
   9   7   4        398.28        403.18        28.69 o
  10   7   4          6.73         28.95        19.95 o
  11   7   4         21.45         19.98        22.70 o
  12   7   4         12.35         55.53        27.10 o
  13   7   4        148.15        120.21        32.63 o
 -13   8   4        654.11        783.63        69.86 o
 -12   8   4          9.66          4.62        35.48 o
 -11   8   4        495.65        530.90        59.60 o
 -10   8   4         46.77         47.39        34.46 o
  -9   8   4        819.11        769.70        32.74 o
  -8   8   4       1428.98       1383.06        38.28 o
  -7   8   4        102.47        132.74        15.39 o
  -6   8   4        263.30        303.53        20.60 o
  -5   8   4         50.22         42.98        10.48 o
  -4   8   4          6.25         32.61        10.01 o
  -3   8   4         29.54         45.25         8.86 o
  -2   8   4        211.25        255.43        13.41 o
  -1   8   4       2319.82       2306.43        49.82 o
   0   8   4       2910.85       3472.07        67.96 o
   1   8   4       2328.24       2156.21        49.54 o
   2   8   4        199.64        249.73        27.75 o
   3   8   4         14.40         31.08        15.26 o
   4   8   4          7.19         54.31        21.87 o
   5   8   4         38.09         41.20        14.64 o
   6   8   4        254.02        284.71        26.76 o
   7   8   4         91.35        112.83        18.88 o
   8   8   4       1421.82       1437.61        51.81 o
   9   8   4        807.38        732.07        41.59 o
  10   8   4         53.22         47.24        21.37 o
  11   8   4        461.95        456.08        38.19 o
  12   8   4          8.80         15.03        26.92 o
  13   8   4        659.82        681.23        55.80 o
 -12   9   4          7.97          0.00        39.20 o
 -11   9   4        195.82        152.95        38.86 o
 -10   9   4        209.51        248.17        42.56 o
  -9   9   4       5006.14       5084.83        85.26 o
  -8   9   4        175.72        174.17        19.79 o
  -7   9   4       4235.42       4260.80        70.85 o
  -6   9   4         37.26         46.39        12.14 o
  -5   9   4       1536.59       1548.23        31.02 o
  -4   9   4       1069.19       1074.75        25.25 o
  -3   9   4       3068.07       3164.85        48.65 o
  -2   9   4         65.43         86.48        10.44 o
  -1   9   4        390.68        463.18        22.23 o
   0   9   4          0.33          4.42        13.58 o
   1   9   4        376.28        438.11        33.03 o
   2   9   4         47.24         54.24        13.17 o
   3   9   4       3052.19       3222.85        98.21 o
   4   9   4       1004.28       1109.69        61.76 o
   5   9   4       1636.80       1613.16        75.59 o
   6   9   4         44.96         49.13        17.30 o
   7   9   4       4265.45       4205.61        90.99 o
   8   9   4        164.50        147.93        16.26 o
   9   9   4       5140.41       5140.35       107.38 o
  10   9   4        265.65        262.32        32.26 o
  11   9   4        197.30        185.49        30.91 o
  12   9   4          7.31         32.88        26.49 o
 -12  10   4         18.28         35.27        40.56 o
 -11  10   4       2274.70       2468.91        95.02 o
 -10  10   4       1896.81       1930.24        82.27 o
  -9  10   4        239.13        208.35        25.29 o
  -8  10   4        227.81        285.85        25.22 o
  -7  10   4        379.54        409.05        27.65 o
  -6  10   4        423.03        420.72        23.66 o
  -5  10   4       1078.49       1115.80        28.21 o
  -4  10   4         35.23         37.29        11.31 o
  -3  10   4        197.85        235.75        19.58 o
  -2  10   4          0.02          9.41        11.20 o
  -1  10   4       8982.07       9383.40       133.44 o
   0  10   4       1028.96       1076.91        43.27 o
   1  10   4       8990.87       9255.65       181.85 o
   2  10   4          0.82         31.82        13.59 o
   3  10   4        163.87        226.28        52.35 o
   4  10   4         41.84         37.90        21.87 o
   5  10   4       1075.47       1024.71        58.69 o
   6  10   4        414.59        479.59        69.93 o
   7  10   4        380.38        374.22        45.24 o
   8  10   4        239.01        222.07        24.79 o
   9  10   4        235.89        216.98        27.30 o
  10  10   4       1836.13       1904.66        94.67 o
  11  10   4       2235.47       2340.44        73.71 o
  12  10   4         20.05         42.95        30.81 o
 -12  11   4         46.41         47.95        40.21 o
 -11  11   4         35.61         61.61        41.16 o
 -10  11   4        234.81        267.78        42.99 o
  -9  11   4        965.80        913.96        38.92 o
  -8  11   4        120.59        109.92        19.88 o
  -7  11   4       1467.82       1525.24        37.63 o
  -6  11   4       1275.55       1266.20        33.20 o
  -5  11   4         95.38         71.00        14.89 o
  -4  11   4        309.51        326.66        21.67 o
  -3  11   4       1243.21       1278.36        37.46 o
  -2  11   4        491.11        466.20        24.60 o
  -1  11   4       3265.70       3178.08        61.68 o
   0  11   4          0.01          0.00        13.01 o
   1  11   4       3277.47       3195.78        70.82 o
   2  11   4        497.64        450.85        37.09 o
   3  11   4       1293.54       1296.11        57.28 o
   4  11   4        275.85        331.92        48.57 o
   5  11   4         81.53         99.35        28.85 o
   6  11   4       1307.10       1264.40        68.39 o
   7  11   4       1470.42       1614.19        53.43 o
   8  11   4        107.98        162.93        66.48 o
   9  11   4        944.71       1065.56        64.24 o
  10  11   4        223.08        225.39        37.67 o
  11  11   4         43.67        112.32        44.19 o
  12  11   4         36.33         74.42        34.71 o
 -11  12   4        153.80        175.48        43.50 o
 -10  12   4        592.78        539.41        55.53 o
  -9  12   4         80.63         66.69        23.12 o
  -8  12   4         21.56         32.65        20.37 o
  -7  12   4         23.55         21.88        16.83 o
  -6  12   4        886.30        744.99        30.56 o
  -5  12   4        506.31        498.72        26.49 o
  -4  12   4         41.48         48.77        16.16 o
  -3  12   4       1112.79       1145.57        42.24 o
  -2  12   4       1846.81       1892.03        46.87 o
  -1  12   4         98.12        108.07        19.51 o
   0  12   4         14.04          8.93        16.03 o
   1  12   4         98.22         80.21        19.80 o
   2  12   4       1815.44       1879.26        65.65 o
   3  12   4       1130.17       1157.38        69.09 o
   4  12   4         45.13         38.53        34.13 o
   5  12   4        497.01        389.17        59.60 o
   6  12   4        873.68        742.62       110.35 o
   7  12   4         24.46          8.31        31.61 o
   8  12   4         15.97         45.41        23.82 o
   9  12   4         65.17         32.06        32.48 o
  10  12   4        610.13        503.77        62.62 o
  11  12   4        146.24        179.83        54.87 o
 -11  13   4         83.91         53.86        44.59 o
 -10  13   4        171.11        172.03        27.80 o
  -9  13   4        604.87        679.55        44.28 o
  -8  13   4          0.08         20.60        20.92 o
  -7  13   4       4292.16       4393.75        70.73 o
  -6  13   4        420.91        437.50        29.42 o
  -5  13   4        121.79        116.43        22.89 o
  -4  13   4         65.28         81.78        19.38 o
  -3  13   4       1293.83       1257.31        42.08 o
  -2  13   4        678.85        682.14        41.40 o
  -1  13   4         15.82         25.04        19.11 o
   0  13   4          0.33         32.80        21.87 o
   1  13   4         21.70         23.28        18.93 o
   2  13   4        654.44        640.68        51.17 o
   3  13   4       1328.03       1224.68        78.68 o
   4  13   4         59.51         32.71        32.79 o
   5  13   4        124.24         77.14        35.99 o
   6  13   4        380.86        474.07        69.09 o
   7  13   4       4335.20       4517.74       140.80 o
   8  13   4          0.11         27.24        37.54 o
   9  13   4        633.34        695.52       113.03 o
  10  13   4        136.57        153.48        40.49 o
  11  13   4         83.28         28.62        43.36 o
 -10  14   4        103.06        149.48        39.08 o
  -9  14   4        188.86        309.24        34.53 o
  -8  14   4          2.99          3.21        23.01 o
  -7  14   4        704.12        725.31        40.57 o
  -6  14   4        120.06        145.06        21.40 o
  -5  14   4        615.84        673.64        36.02 o
  -4  14   4       2421.86       2285.10        62.01 o
  -3  14   4       2272.10       2324.92        71.19 o
  -2  14   4        264.46        210.30        33.72 o
  -1  14   4       5977.31       6156.15       160.57 o
   0  14   4       3427.09       3486.69       106.75 o
   1  14   4       5957.59       5954.32       161.29 o
   2  14   4        244.48        204.14        32.10 o
   3  14   4       2279.01       2019.59       101.88 o
   4  14   4       2498.41       2287.51       120.46 o
   5  14   4        617.98        680.19        77.17 o
   6  14   4        116.19        104.84        36.40 o
   7  14   4        686.52        698.83       122.40 o
   8  14   4          0.27          0.00        42.04 o
   9  14   4        194.53        253.82        91.01 o
  10  14   4        102.36        106.36        44.07 o
  -9  15   4        372.04        344.53        33.86 o
  -8  15   4         41.57         45.73        28.91 o
  -7  15   4         33.84         33.57        25.27 o
  -6  15   4         14.73         26.63        23.45 o
  -5  15   4       2000.18       1928.36        59.18 o
  -4  15   4        581.03        607.68       134.44 o
  -3  15   4          9.44         19.12        25.70 o
  -2  15   4         39.14         40.47        35.47 o
  -1  15   4       3195.01       3041.41        99.35 o
   0  15   4          0.97          7.15        23.91 o
   1  15   4       3075.74       3066.57       111.09 o
   2  15   4         24.92         13.50        26.49 o
   3  15   4          7.27         37.14        30.78 o
   4  15   4        588.60        618.28        69.35 o
   5  15   4       1995.69       1935.20       153.92 o
   6  15   4         16.13          3.92        42.58 o
   7  15   4         22.47         36.81        46.61 o
   8  15   4         45.60          0.00        48.24 o
   9  15   4        367.52        326.78        84.32 o
  -9  16   4         57.36         82.73        32.59 o
  -8  16   4          3.68         31.78        30.11 o
  -7  16   4       1352.26       1191.60        58.15 o
  -6  16   4        727.11        667.51        50.29 o
  -5  16   4        320.07        331.36        47.82 o
  -4  16   4        590.15        649.26        58.38 o
  -3  16   4        258.59        339.31        97.70 o
  -2  16   4       1717.53       1636.35        73.28 o
  -1  16   4       1978.59       1759.92        75.51 o
   0  16   4         53.84         55.68        28.95 o
   1  16   4       2003.01       1763.77        76.73 o
   2  16   4       1677.58       1641.83        75.76 o
   3  16   4        274.96        355.20        47.89 o
   4  16   4        608.02        551.39       155.19 o
   5  16   4        300.95        449.70       105.73 o
   6  16   4        712.95        580.32        76.76 o
   7  16   4       1289.13       1168.33       104.99 o
   8  16   4          1.85         55.58        65.58 o
   9  16   4         47.20         72.27        72.27 o
  -8  17   4        523.51        539.42        61.57 o
  -7  17   4        596.87        541.15        54.17 o
  -6  17   4        168.35        118.22        34.66 o
  -5  17   4        179.49        228.80        39.88 o
  -4  17   4          2.78         22.85        32.15 o
  -3  17   4        497.83        698.47        58.10 o
  -2  17   4         91.62         69.51        29.58 o
  -1  17   4        805.64        774.77        63.57 o
   0  17   4          0.08          2.21        18.63 o
   1  17   4        799.49        755.06        57.91 o
   2  17   4         73.33        140.57        33.41 o
   3  17   4        529.33        507.53        95.03 o
   4  17   4          1.92         14.36        31.17 o
   5  17   4        186.35        167.30        68.26 o
   6  17   4        156.54        103.06        69.60 o
   7  17   4        593.87        579.53       105.73 o
   8  17   4        467.55        290.43        95.03 o
  -7  18   4        198.45        240.91        69.60 o
  -6  18   4        312.96        310.53        70.27 o
  -5  18   4         13.04         36.14        36.98 o
  -4  18   4         22.51         42.16        40.15 o
  -3  18   4        359.59        534.15        61.40 o
  -2  18   4        579.88        572.55        57.96 o
  -1  18   4        642.60        630.50        83.58 o
   0  18   4         67.92         49.25        31.45 o
   1  18   4        633.41        721.55        86.26 o
   2  18   4        527.78        527.32        61.00 o
   3  18   4        342.46        297.67        48.73 o
   4  18   4         10.58         99.42        36.63 o
   5  18   4         12.53         14.93        39.72 o
   6  18   4        334.05        132.50        72.27 o
   7  18   4        193.86        173.99        95.03 o
  -5  19   4        883.34        936.21       184.03 o
  -4  19   4        182.88        146.26        45.65 o
  -3  19   4        640.74        883.67       151.91 o
  -2  19   4        195.87        152.06        40.31 o
  -1  19   4        659.29        673.81        46.43 o
   0  19   4          1.85         40.29        33.40 o
   1  19   4        652.58        743.74        63.54 o
   2  19   4        216.97        193.20        71.60 o
   3  19   4        588.22        775.80       132.44 o
   4  19   4        163.02         79.60        67.59 o
   5  19   4        857.85        844.41        78.63 o
  -3  20   4        139.94        134.82       111.09 o
  -2  20   4         16.31         25.55        38.90 o
  -1  20   4       1163.55       1005.66        55.55 o
   0  20   4         37.67         75.48        39.10 o
   1  20   4       1196.37       1051.81        80.97 o
   2  20   4         11.52         12.32        38.51 o
   3  20   4        135.51        145.81        45.31 o
 -14   1   5       1111.37       1079.77        56.69 o
 -13   1   5        385.08        264.23        27.82 o
 -12   1   5          1.27         19.28        28.14 o
 -11   1   5        193.73        264.64        42.01 o
 -10   1   5       4238.92       4161.73       113.40 o
  -9   1   5       2436.98       2411.93        64.90 o
  -8   1   5          0.75         25.30        17.75 o
  -7   1   5        502.50        462.98        27.76 o
  -6   1   5       1949.68       1963.09        54.02 o
  -5   1   5        152.73        208.21        18.51 o
  -4   1   5       1199.69       1508.28        37.91 o
  -3   1   5       8443.89       8740.99       116.60 o
  -2   1   5        899.76       1157.71        26.89 o
  -1   1   5         51.52         52.59         6.29 o
   0   1   5       8352.77       8220.14       114.68 o
   1   1   5         51.89         63.12         8.32 o
   2   1   5        867.29       1166.36        22.83 o
   3   1   5       8529.91       8809.84       159.72 o
   4   1   5       1173.88       1483.33        40.14 o
   5   1   5        137.26        182.35        18.93 o
   6   1   5       2009.85       1983.05        37.21 o
   7   1   5        477.40        440.08        19.93 o
   8   1   5          0.66          3.02        11.01 o
   9   1   5       2458.69       2356.93        47.02 o
  10   1   5       4315.06       4192.21        76.09 o
  11   1   5        209.42        219.23        25.88 o
  12   1   5          1.60          2.31        18.04 o
  13   1   5        366.58        270.38        57.74 o
  14   1   5       1125.08       1166.71        69.07 o
 -14   2   5          9.54          0.00        26.79 o
 -13   2   5        623.02        584.80        37.87 o
 -12   2   5        552.21        495.50        34.25 o
 -11   2   5         14.95         22.44        19.39 o
 -10   2   5         25.53         24.58        22.23 o
  -9   2   5         96.97        101.18        22.12 o
  -8   2   5        635.57        510.65        32.39 o
  -7   2   5       2646.04       2640.88        52.15 o
  -6   2   5       7042.85       6915.46       115.31 o
  -5   2   5        667.66        692.36        25.11 o
  -4   2   5       2299.02       2196.40        43.02 o
  -3   2   5        104.23        119.31         9.05 o
  -2   2   5      15936.44      15269.14       353.79 o
  -1   2   5       5168.35       5255.85        77.12 o
   0   2   5          0.30          0.00         4.43 o
   1   2   5       5259.58       5271.08        76.57 o
   2   2   5      15563.08      16026.59       242.87 o
   3   2   5        112.17        119.78        10.66 o
   4   2   5       2328.05       2160.71        52.71 o
   5   2   5        642.05        651.78        27.34 o
   6   2   5       6943.66       6913.82        97.88 o
   7   2   5       2661.68       2627.12        46.81 o
   8   2   5        604.28        545.50        23.16 o
   9   2   5         85.85         62.60        14.00 o
  10   2   5         29.92         31.67        14.99 o
  11   2   5         19.32         24.80        16.36 o
  12   2   5        550.94        510.68        39.10 o
  13   2   5        620.99        660.77        58.11 o
  14   2   5          8.84         41.27        34.07 o
 -13   3   5        144.75        146.61        27.52 o
 -12   3   5        949.12        951.11        40.87 o
 -11   3   5         10.38         21.28        18.49 o
 -10   3   5       2078.82       1938.64        54.46 o
  -9   3   5        799.71        741.58        32.72 o
  -8   3   5        779.11        738.47        28.23 o
  -7   3   5         86.58         63.23        12.72 o
  -6   3   5        544.34        540.16        22.33 o
  -5   3   5        150.22        160.98        14.82 o
  -4   3   5       1548.42       1682.64        30.02 o
  -3   3   5       2501.86       2497.73        37.48 o
  -2   3   5       7746.07       7061.26       135.21 o
  -1   3   5       2004.71       1920.54        31.12 o
   0   3   5          3.39         11.48         4.99 o
   1   3   5       1965.83       1951.72        41.64 o
   2   3   5       7823.75       7095.18       114.77 o
   3   3   5       2519.97       2515.64        54.76 o
   4   3   5       1640.81       1724.86        45.55 o
   5   3   5        134.15        183.64        24.54 o
   6   3   5        577.29        554.15        20.46 o
   7   3   5         87.86         66.56        13.62 o
   8   3   5        752.03        764.38        26.32 o
   9   3   5        814.83        806.84        28.77 o
  10   3   5       2061.66       2025.60        44.76 o
  11   3   5          8.94         15.45        19.34 o
  12   3   5        962.54       1018.15        55.89 o
  13   3   5        130.19        150.46        32.57 o
 -13   4   5         23.28         80.59        83.65 o
 -12   4   5         56.91         50.71        20.81 o
 -11   4   5        982.61       1050.63        56.76 o
 -10   4   5        133.83        151.35        21.35 o
  -9   4   5       1545.67       1507.30        43.02 o
  -8   4   5        650.32        610.00        25.44 o
  -7   4   5          7.14         15.75        11.61 o
  -6   4   5        247.18        297.52        18.24 o
  -5   4   5        333.98        295.02        16.53 o
  -4   4   5         39.08         27.84         8.02 o
  -3   4   5        332.39        322.39        13.32 o
  -2   4   5       4102.71       4181.73        72.31 o
  -1   4   5          8.11         10.45         5.37 o
   0   4   5          0.04          0.00         5.16 o
   1   4   5          7.03          5.72         6.75 o
   2   4   5       4028.36       4131.67       126.91 o
   3   4   5        332.24        372.49        57.55 o
   4   4   5         38.42          9.79        14.79 o
   5   4   5        317.52        291.51        22.73 o
   6   4   5        255.05        331.72        20.59 o
   7   4   5          8.67         13.59        10.66 o
   8   4   5        669.02        659.52        24.76 o
   9   4   5       1586.69       1633.75        38.40 o
  10   4   5        147.48        167.48        26.13 o
  11   4   5       1006.38       1102.22        52.72 o
  12   4   5         58.53         67.22        25.52 o
  13   4   5         20.02         22.93        27.59 o
 -13   5   5         80.75         60.06        41.61 o
 -12   5   5        273.35        242.02        48.15 o
 -11   5   5       1733.84       1762.48        71.67 o
 -10   5   5        114.85        108.53        21.16 o
  -9   5   5         22.03         30.73        16.73 o
  -8   5   5         74.26         60.43        13.45 o
  -7   5   5        670.64        643.94        30.12 o
  -6   5   5       2801.89       2875.02        45.34 o
  -5   5   5        511.14        449.90        21.25 o
  -4   5   5       1076.87       1072.57        25.88 o
  -3   5   5       1011.93        971.62        19.73 o
  -2   5   5       3885.41       4341.95        59.30 o
  -1   5   5        161.17        171.17        11.83 o
   0   5   5       4510.03       5453.62        81.47 o
   1   5   5        177.38        178.65        17.38 o
   2   5   5       3871.37       4249.65       121.28 o
   3   5   5       1015.17        965.28        58.22 o
   4   5   5       1112.11       1049.82        49.19 o
   5   5   5        500.85        481.66        38.86 o
   6   5   5       2805.05       2851.80        57.15 o
   7   5   5        671.07        656.49        24.28 o
   8   5   5         74.37         60.87        13.22 o
   9   5   5         24.50         24.61        12.96 o
  10   5   5        127.20        127.00        21.02 o
  11   5   5       1735.92       1767.36        72.98 o
  12   5   5        262.12        197.04        30.58 o
  13   5   5         69.98         20.15        28.41 o
 -13   6   5          0.29         10.82        38.66 o
 -12   6   5          0.24         21.62        36.59 o
 -11   6   5         17.19         20.62        18.65 o
 -10   6   5         42.38         16.79        21.10 o
  -9   6   5        589.62        609.11        31.00 o
  -8   6   5       2614.69       2509.08        46.86 o
  -7   6   5        242.08        204.53        17.42 o
  -6   6   5        958.01        889.35        25.11 o
  -5   6   5         22.09         14.75         9.51 o
  -4   6   5       5093.61       5341.26        72.04 o
  -3   6   5          7.74         25.26         7.67 o
  -2   6   5       2046.46       2007.07        29.82 o
  -1   6   5        127.23        128.80        12.01 o
   0   6   5          0.16          8.07         6.81 o
   1   6   5        107.68         96.07        13.47 o
   2   6   5       2139.35       1914.47        51.21 o
   3   6   5         14.32         21.99        16.06 o
   4   6   5       5098.79       5339.73       143.38 o
   5   6   5         19.18         21.72        28.11 o
   6   6   5        960.09        829.14        40.88 o
   7   6   5        206.04        236.62        22.73 o
   8   6   5       2583.74       2593.08        56.66 o
   9   6   5        603.31        646.02        32.75 o
  10   6   5         45.44         35.73        19.80 o
  11   6   5         15.65         16.33        22.88 o
  12   6   5          2.18          0.00        24.23 o
  13   6   5          0.12         10.09        26.50 o
 -13   7   5         25.84         14.35        37.82 o
 -12   7   5        864.09       1006.03        72.28 o
 -11   7   5        143.37        245.49        44.00 o
 -10   7   5       3876.82       3978.55        89.97 o
  -9   7   5         32.10         48.68        17.85 o
  -8   7   5       3865.08       3747.94        68.30 o
  -7   7   5        166.49        157.79        15.37 o
  -6   7   5         30.90         42.98        12.30 o
  -5   7   5        454.62        407.25        19.24 o
  -4   7   5          6.42          3.32         8.17 o
  -3   7   5       7261.98       7855.52        98.57 o
  -2   7   5         12.87         12.83         8.33 o
  -1   7   5        626.22        589.59        23.34 o
   0   7   5       8328.65       8117.74       133.55 o
   1   7   5        649.72        613.15        39.06 o
   2   7   5         11.80          0.00        16.54 o
   3   7   5       7139.52       7732.97       198.27 o
   4   7   5          1.85         23.81        30.11 o
   5   7   5        475.25        492.53        73.61 o
   6   7   5         34.22         48.76        25.70 o
   7   7   5        157.22        143.37        16.96 o
   8   7   5       3783.71       3860.87        66.09 o
   9   7   5         18.11         27.16        21.23 o
  10   7   5       3884.00       3899.76        79.89 o
  11   7   5        148.45         91.58        25.31 o
  12   7   5        864.27        788.06        49.37 o
  13   7   5         32.41          7.79        28.26 o
 -12   8   5        607.22        652.84       120.39 o
 -11   8   5         40.63         32.74        40.66 o
 -10   8   5         75.16         82.88        23.51 o
  -9   8   5       1143.17       1087.19        42.21 o
  -8   8   5       8812.43       8723.14       128.77 o
  -7   8   5       2970.21       2944.85        66.75 o
  -6   8   5         16.50         21.90        12.30 o
  -5   8   5        561.55        555.96        20.60 o
  -4   8   5       1372.84       1325.47        26.16 o
  -3   8   5         19.10         35.02         8.95 o
  -2   8   5       1941.78       1978.85        31.82 o
  -1   8   5        222.26        198.28        17.22 o
   0   8   5          0.13          0.00        18.65 o
   1   8   5        201.84        184.57        20.94 o
   2   8   5       1953.44       1902.43        54.34 o
   3   8   5         14.79         64.24        33.46 o
   4   8   5       1382.37       1377.29        65.22 o
   5   8   5        596.06        614.62        62.17 o
   6   8   5         18.95         20.33        19.22 o
   7   8   5       3026.19       3174.89       109.84 o
   8   8   5       8928.45       8843.93       141.95 o
   9   8   5       1143.28       1102.78        67.21 o
  10   8   5         89.68        133.50        26.59 o
  11   8   5         28.99         35.09        28.17 o
  12   8   5        633.17        707.63        74.96 o
  13   8   5        151.74         65.58        74.95 o
 -12   9   5        241.61        219.30        49.52 o
 -11   9   5        134.13         97.12        62.24 o
 -10   9   5        266.94        302.51        34.45 o
  -9   9   5         82.17         81.75        21.55 o
  -8   9   5       1027.62        938.88        35.86 o
  -7   9   5        986.98        985.24        33.37 o
  -6   9   5          9.37          3.53        13.50 o
  -5   9   5        833.82        728.14        34.06 o
  -4   9   5        103.76         95.96        12.07 o
  -3   9   5        229.17        236.81        14.75 o
  -2   9   5         19.38         53.45         9.51 o
  -1   9   5        445.33        474.40        26.97 o
   0   9   5       3253.80       3397.85        70.45 o
   1   9   5        473.97        488.46        31.85 o
   2   9   5         12.99         42.46        14.07 o
   3   9   5        217.29        267.76        31.41 o
   4   9   5         89.54        126.59        23.66 o
   5   9   5        819.32        697.11        59.81 o
   6   9   5          6.14         12.22        25.34 o
   7   9   5       1065.55       1102.26        59.81 o
   8   9   5        963.00        991.39        49.26 o
   9   9   5         83.14         56.35        32.40 o
  10   9   5        288.49        405.96        52.23 o
  11   9   5        138.66        138.21        31.05 o
  12   9   5        254.50        208.42        36.71 o
 -12  10   5        156.14        124.72        42.46 o
 -11  10   5        124.86        133.79        41.09 o
 -10  10   5        185.37        164.13        27.43 o
  -9  10   5        144.53        136.81        24.23 o
  -8  10   5        553.76        510.85        33.65 o
  -7  10   5        437.52        444.31        29.68 o
  -6  10   5         66.37         47.50        14.36 o
  -5  10   5        227.63        224.50        17.45 o
  -4  10   5        221.62        235.76        17.10 o
  -3  10   5          0.44          8.21        11.07 o
  -2  10   5        339.58        358.76        17.78 o
  -1  10   5       1259.38       1362.80        32.62 o
   0  10   5          0.12         20.17        13.90 o
   1  10   5       1308.32       1330.78        42.63 o
   2  10   5        345.63        381.97        28.83 o
   3  10   5          0.08         12.31        20.84 o
   4  10   5        214.72        286.18        39.55 o
   5  10   5        213.41        171.59        53.54 o
   6  10   5         73.38         48.18        29.34 o
   7  10   5        440.12        433.21        58.89 o
   8  10   5        559.64        509.18        30.63 o
   9  10   5        148.98        138.24        35.37 o
  10  10   5        177.25        173.56        38.25 o
  11  10   5        129.02         64.20        52.87 o
  12  10   5        156.74         84.28        42.83 o
 -11  11   5        162.33        196.25        47.06 o
 -10  11   5         75.05         78.85        26.19 o
  -9  11   5        189.47        251.16        27.46 o
  -8  11   5       1266.53       1266.23        43.39 o
  -7  11   5        192.63        187.09        20.80 o
  -6  11   5        106.75        102.20        17.13 o
  -5  11   5        636.06        634.92        27.29 o
  -4  11   5          1.03         20.41        13.73 o
  -3  11   5         48.33         88.12        24.47 o
  -2  11   5       6271.30       6181.26        97.27 o
  -1  11   5        968.46       1019.76        32.30 o
   0  11   5       7426.82       7188.13       130.93 o
   1  11   5       1030.18       1074.70        41.10 o
   2  11   5       6319.73       6183.27       132.54 o
   3  11   5         42.70         63.52        19.01 o
   4  11   5          0.94          0.00        26.96 o
   5  11   5        623.73        520.86        60.48 o
   6  11   5        111.36         89.06        30.49 o
   7  11   5        181.85        188.89        36.76 o
   8  11   5       1234.75       1310.53       108.41 o
   9  11   5        148.48        155.97        38.14 o
  10  11   5         67.34        107.36        38.83 o
  11  11   5        166.43        170.08        43.02 o
 -11  12   5         41.78         25.43        44.77 o
 -10  12   5         40.95         53.42        29.17 o
  -9  12   5         83.85         95.90        25.64 o
  -8  12   5       2424.01       2501.61        64.29 o
  -7  12   5         13.58         23.55        17.94 o
  -6  12   5       1518.69       1450.98        38.82 o
  -5  12   5       2150.31       2214.65        48.21 o
  -4  12   5       1727.34       1776.45        39.15 o
  -3  12   5        180.07        255.50        24.38 o
  -2  12   5        255.30        246.17        23.59 o
  -1  12   5         12.06         20.99        15.04 o
   0  12   5          0.06         15.19        17.94 o
   1  12   5          8.43         25.71        18.38 o
   2  12   5        261.49        213.70        31.43 o
   3  12   5        166.45        186.87        87.67 o
   4  12   5       1788.00       1806.43        88.95 o
   5  12   5       2070.85       2128.10       115.10 o
   6  12   5       1523.90       1476.55       114.43 o
   7  12   5         14.19          0.00        33.08 o
   8  12   5       2534.52       2583.91       100.32 o
   9  12   5         61.54         71.55        21.23 o
  10  12   5         38.38         21.83        39.09 o
  11  12   5         43.58         38.08        42.32 o
 -10  13   5        685.21        709.68        47.64 o
  -9  13   5        330.08        355.10        38.09 o
  -8  13   5          0.02         18.42        24.69 o
  -7  13   5         66.88         47.27        26.01 o
  -6  13   5        937.87        824.69        35.81 o
  -5  13   5         36.25         23.26        17.43 o
  -4  13   5         71.25         64.14        21.02 o
  -3  13   5        242.19        285.28        28.05 o
  -2  13   5       4138.14       4004.13        86.09 o
  -1  13   5        459.83        370.60        30.80 o
   0  13   5       6148.94       6388.86       166.90 o
   1  13   5        467.11        423.19        41.09 o
   2  13   5       3997.99       3915.24       102.23 o
   3  13   5        209.34        205.66        32.07 o
   4  13   5         76.74        106.16        36.66 o
   5  13   5         33.36         72.69        38.91 o
   6  13   5        977.97        835.38        75.13 o
   7  13   5         74.46         73.44        44.45 o
   8  13   5          0.32         15.19        34.67 o
   9  13   5        328.93        434.18        82.31 o
  10  13   5        673.23        567.48       136.52 o
 -10  14   5          0.11          2.82        29.15 o
  -9  14   5         94.93         56.88        36.13 o
  -8  14   5        308.12        449.77        44.52 o
  -7  14   5        510.74        489.05        36.32 o
  -6  14   5        281.92        322.79        28.41 o
  -5  14   5        332.90        345.90        30.86 o
  -4  14   5          3.59          0.00        21.66 o
  -3  14   5        308.90        315.10        35.78 o
  -2  14   5       1849.80       1725.34        83.65 o
  -1  14   5        431.62        432.10        45.20 o
   0  14   5          0.14         13.23        23.03 o
   1  14   5        448.90        501.31        46.61 o
   2  14   5       1847.94       1786.72        74.52 o
   3  14   5        315.01        308.91        50.73 o
   4  14   5          7.47         47.99        26.20 o
   5  14   5        364.28        286.65        52.37 o
   6  14   5        270.59        301.78        53.41 o
   7  14   5        513.10        551.74        81.76 o
   8  14   5        271.06        424.77       130.49 o
   9  14   5         96.81         39.90        44.21 o
  10  14   5          0.44          0.00        65.58 o
  -9  15   5         24.68         68.78        53.12 o
  -8  15   5        341.70        395.46        35.79 o
  -7  15   5        279.01        264.71        34.04 o
  -6  15   5         37.79         37.82        29.83 o
  -5  15   5         18.21         60.76        26.32 o
  -4  15   5        753.37        736.49        47.21 o
  -3  15   5          0.59         28.92        26.05 o
  -2  15   5       1070.19        995.14        59.42 o
  -1  15   5        215.60        208.32        37.37 o
   0  15   5       1080.89       1034.78        59.67 o
   1  15   5        212.27        212.62        38.25 o
   2  15   5       1085.13       1082.13        62.64 o
   3  15   5          0.23          8.33        27.72 o
   4  15   5        780.05        692.03        57.76 o
   5  15   5         12.25          3.67        44.99 o
   6  15   5         32.34         80.28        48.03 o
   7  15   5        264.75        210.82        50.98 o
   8  15   5        353.62        372.83        59.14 o
   9  15   5         36.59         13.38        70.94 o
  -8  16   5       2666.42       2816.57        75.72 o
  -7  16   5          7.47         63.84        32.86 o
  -6  16   5       1151.45       1080.44        60.60 o
  -5  16   5        113.13        159.26        32.98 o
  -4  16   5        105.14        127.45        29.88 o
  -3  16   5        331.17        444.35        53.91 o
  -2  16   5        607.34        676.10        58.15 o
  -1  16   5          5.65         44.93        28.47 o
   0  16   5          0.12         32.12        39.48 o
   1  16   5          8.58         38.97        26.96 o
   2  16   5        575.19        566.93        56.68 o
   3  16   5        315.33        285.17        43.32 o
   4  16   5        106.81        122.91        35.89 o
   5  16   5        129.03        188.72        69.60 o
   6  16   5       1183.71       1280.98       106.39 o
   7  16   5          4.47         20.63        52.48 o
   8  16   5       2623.29       2720.71       198.08 o
  -7  17   5        396.79        487.94        53.40 o
  -6  17   5        190.13        159.23        33.70 o
  -5  17   5        411.13        415.56        64.63 o
  -4  17   5        237.20        190.79        44.84 o
  -3  17   5         18.99         71.93        64.91 o
  -2  17   5       3519.06       3354.35       112.81 o
  -1  17   5         32.87         30.84        29.71 o
   0  17   5       1837.18       1858.03        82.94 o
   1  17   5         33.31         53.00        44.17 o
   2  17   5       3620.33       3270.32       115.35 o
   3  17   5         28.62         36.06        31.62 o
   4  17   5        227.90        186.96        40.31 o
   5  17   5        405.87        352.56        82.31 o
   6  17   5        216.97        101.72        62.91 o
   7  17   5        414.07        461.75       104.40 o
  -6  18   5       1542.38       1645.09        72.69 o
  -5  18   5          1.99         60.97        39.20 o
  -4  18   5        405.15        548.09        89.00 o
  -3  18   5         43.70        166.77        38.55 o
  -2  18   5        535.93        499.80        61.57 o
  -1  18   5         20.00         15.14        28.48 o
   0  18   5          0.71         24.26        33.74 o
   1  18   5         18.01         59.41        31.00 o
   2  18   5        443.05        428.91        61.12 o
   3  18   5         38.54         89.26        34.41 o
   4  18   5        397.43        506.09       107.74 o
   5  18   5          1.25         47.33        38.81 o
   6  18   5       1422.08       1374.94       213.48 o
  -5  19   5         25.91          0.00        68.26 o
  -4  19   5          1.44         31.05        41.73 o
  -3  19   5         40.75        147.53        41.80 o
  -2  19   5        446.49        581.24       131.77 o
  -1  19   5          0.71         46.54        55.54 o
   0  19   5          0.41         12.10        33.10 o
   1  19   5          6.73         48.58        65.58 o
   2  19   5        409.26        578.69        66.44 o
   3  19   5         33.64         44.50        38.12 o
   4  19   5          1.54          0.00        37.63 o
   5  19   5         23.91         61.66        54.87 o
  -2  20   5        200.96        268.15        48.47 o
  -1  20   5        417.10        463.72        48.65 o
   0  20   5          0.19         19.33        36.07 o
   1  20   5        425.78        436.66        74.95 o
   2  20   5        193.26        221.30        48.18 o
 -13   0   6        285.28        219.59        56.90 o
 -12   0   6       4407.77       4583.05       147.29 o
 -11   0   6          2.03         41.42        54.21 o
 -10   0   6         28.40         32.40        33.63 o
  -9   0   6       1804.91       1751.84       100.38 o
  -8   0   6       2050.95       1826.55        72.41 o
  -7   0   6        155.16        156.51        27.40 o
  -6   0   6       3469.43       3560.50       146.84 o
  -5   0   6       5223.91       4955.34       180.99 o
  -4   0   6       8480.17       9221.58       337.28 o
  -3   0   6       3176.94       3301.19        71.99 o
  -2   0   6        590.41        766.62        31.45 o
  -1   0   6      18342.14      18604.72       487.18 o
   0   0   6        727.58        524.28        19.23 o
   1   0   6      18524.80      18164.45       439.69 o
   2   0   6        592.27        735.58        28.61 o
   3   0   6       3142.78       3288.63        83.27 o
   4   0   6       8491.82       9120.30       305.16 o
   5   0   6       5273.50       5049.27       179.35 o
   6   0   6       3506.02       3555.74       137.86 o
   7   0   6        143.79        151.24        38.81 o
   8   0   6       2008.77       1904.90       111.69 o
   9   0   6       1782.75       1770.65        63.75 o
  10   0   6         23.68         11.54        22.65 o
  11   0   6          0.98          0.00        25.55 o
  12   0   6       4338.92       4605.57       210.06 o
  13   0   6        295.60        336.94        50.86 o
 -13   1   6         54.46         17.32        27.09 o
 -12   1   6        146.50         88.60        33.20 o
 -11   1   6         39.72         58.41        27.33 o
 -10   1   6         12.35          7.60        26.83 o
  -9   1   6       1772.90       1706.27        74.95 o
  -8   1   6       1833.44       1824.76        51.61 o
  -7   1   6        401.71        390.28        26.04 o
  -6   1   6         93.86        114.06        14.53 o
  -5   1   6        914.76        769.50        22.87 o
  -4   1   6        977.69        977.67        26.16 o
  -3   1   6         71.27         92.63         9.24 o
  -2   1   6       2200.48       2170.36        43.27 o
  -1   1   6       3864.12       3837.01        71.49 o
   0   1   6          0.12          0.00         5.03 o
   1   1   6       3864.59       3815.95        57.72 o
   2   1   6       2221.61       2143.43        41.62 o
   3   1   6         76.94         92.86         9.58 o
   4   1   6        929.83        944.84        26.78 o
   5   1   6        910.59        800.11        31.51 o
   6   1   6         81.01         83.03        14.42 o
   7   1   6        404.31        361.15        28.43 o
   8   1   6       1786.48       1852.79        39.99 o
   9   1   6       1711.95       1777.49        43.79 o
  10   1   6         10.30         11.52        15.45 o
  11   1   6         34.33         39.60        18.09 o
  12   1   6        140.30        113.85        22.61 o
  13   1   6         61.80         45.70        22.79 o
 -13   2   6          6.68         12.50        25.65 o
 -12   2   6         65.47         74.80        24.11 o
 -11   2   6         93.58         88.16        22.95 o
 -10   2   6        106.45         97.05        21.54 o
  -9   2   6        202.42        176.46        27.97 o
  -8   2   6          3.19          9.93        18.30 o
  -7   2   6        978.00       1001.76        44.26 o
  -6   2   6       1104.63       1203.90        35.25 o
  -5   2   6       1013.44        837.96        23.49 o
  -4   2   6       2495.59       2464.53        70.73 o
  -3   2   6        180.57        170.37        11.38 o
  -2   2   6       4218.22       4076.78       106.31 o
  -1   2   6       4874.21       4952.64        74.10 o
   0   2   6       2327.29       2486.41        40.71 o
   1   2   6       4957.40       4928.78        66.86 o
   2   2   6       4081.32       4101.01        70.93 o
   3   2   6        182.02        149.88        11.02 o
   4   2   6       2577.18       2474.41        49.74 o
   5   2   6       1028.41        846.07        43.30 o
   6   2   6       1102.31       1180.30        40.14 o
   7   2   6        934.47       1007.48        38.73 o
   8   2   6          1.57         21.97        12.34 o
   9   2   6        214.83        187.07        19.57 o
  10   2   6        107.74         85.45        16.88 o
  11   2   6         90.70         71.20        17.99 o
  12   2   6         67.58         64.34        19.85 o
  13   2   6          6.53         15.76        24.89 o
 -13   3   6         12.54         22.49        26.60 o
 -12   3   6        176.72        223.37        32.15 o
 -11   3   6       1678.44       1774.46        70.69 o
 -10   3   6        478.91        519.75        35.96 o
  -9   3   6        406.44        405.33        31.77 o
  -8   3   6        941.69        909.18        31.11 o
  -7   3   6       1383.27       1307.38        33.09 o
  -6   3   6          1.03         51.08        11.68 o
  -5   3   6          0.66         13.97         9.30 o
  -4   3   6        422.54        387.91        17.08 o
  -3   3   6         56.77         93.46         8.42 o
  -2   3   6       1342.17       1417.49        29.46 o
  -1   3   6       2565.67       2681.01        61.92 o
   0   3   6          0.00          3.48         5.58 o
   1   3   6       2586.66       2660.70        40.10 o
   2   3   6       1365.89       1410.27        31.72 o
   3   3   6         55.95         88.16        10.24 o
   4   3   6        432.25        406.39        23.18 o
   5   3   6          0.44          0.00        11.45 o
   6   3   6          1.07         49.85        14.04 o
   7   3   6       1404.95       1292.82        44.46 o
   8   3   6        910.69        995.73        34.45 o
   9   3   6        412.59        425.14        31.54 o
  10   3   6        476.00        502.43        32.00 o
  11   3   6       1696.87       1786.65        49.99 o
  12   3   6        157.14        235.67        51.61 o
  13   3   6         14.28          5.62        26.41 o
 -13   4   6         12.29          3.11        24.40 o
 -12   4   6        942.85        907.56        46.18 o
 -11   4   6       1711.39       1818.02        61.82 o
 -10   4   6       1469.13       1493.76        50.85 o
  -9   4   6       1742.26       1727.85        51.64 o
  -8   4   6        666.34        600.53        27.40 o
  -7   4   6        246.23        279.48        21.38 o
  -6   4   6        195.14        222.36        18.26 o
  -5   4   6        177.48        284.93        17.52 o
  -4   4   6       5159.91       5754.33        76.67 o
  -3   4   6        155.92        121.99        10.77 o
  -2   4   6        441.09        489.00        17.90 o
  -1   4   6       3644.26       3631.93        55.85 o
   0   4   6       2686.94       2253.71        36.00 o
   1   4   6       3751.91       3621.97        64.93 o
   2   4   6        415.32        509.38        24.14 o
   3   4   6        145.55        115.62        15.04 o
   4   4   6       5244.68       5752.51       149.06 o
   5   4   6        175.51        287.73        25.24 o
   6   4   6        177.24        186.85        23.48 o
   7   4   6        252.62        300.26        29.35 o
   8   4   6        686.05        625.90        34.25 o
   9   4   6       1768.35       1764.87        42.67 o
  10   4   6       1446.43       1487.15        40.94 o
  11   4   6       1732.51       1848.00        57.21 o
  12   4   6        925.27        911.91        75.13 o
  13   4   6          5.83          0.00        28.86 o
 -13   5   6         53.27         49.26        46.84 o
 -12   5   6        310.94        267.46        32.02 o
 -11   5   6         80.47         45.75        24.62 o
 -10   5   6        553.36        627.70        41.00 o
  -9   5   6       2698.01       2638.95        84.42 o
  -8   5   6        769.47        732.90        30.41 o
  -7   5   6       3608.20       3614.70        56.52 o
  -6   5   6         17.02         17.50        11.66 o
  -5   5   6       2351.16       2329.83        41.27 o
  -4   5   6        940.17        972.04        23.86 o
  -3   5   6       1158.72       1086.16        25.58 o
  -2   5   6       1564.18       1578.82        40.76 o
  -1   5   6        925.32        924.00        25.63 o
   0   5   6          0.00          7.10         6.17 o
   1   5   6        875.65        849.43        25.36 o
   2   5   6       1538.97       1642.48        60.57 o
   3   5   6       1149.59       1093.46        50.57 o
   4   5   6        969.62       1056.33        51.42 o
   5   5   6       2331.81       2378.40        81.76 o
   6   5   6         15.83          9.37        16.98 o
   7   5   6       3655.36       3534.81       151.24 o
   8   5   6        771.05        699.57        32.85 o
   9   5   6       2693.34       2666.41        61.22 o
  10   5   6        558.98        557.31        29.62 o
  11   5   6         58.31         39.49        24.59 o
  12   5   6        307.21        378.45        49.65 o
  13   5   6         57.68         89.92        30.65 o
 -13   6   6        498.11        418.16        70.27 o
 -12   6   6        123.34        136.04        24.62 o
 -11   6   6       1216.59       1186.28        53.04 o
 -10   6   6        127.29        108.67        24.74 o
  -9   6   6          0.05          0.00        18.42 o
  -8   6   6        718.46        742.02        32.76 o
  -7   6   6          0.13          3.21        13.04 o
  -6   6   6          7.79         17.27        11.93 o
  -5   6   6        627.68        639.40        22.93 o
  -4   6   6        171.37        218.72        15.37 o
  -3   6   6         87.37        113.22        10.15 o
  -2   6   6       4720.38       4903.60        85.87 o
  -1   6   6       1419.67       1349.07        33.35 o
   0   6   6      14581.89      15911.95       248.72 o
   1   6   6       1428.67       1279.82        53.92 o
   2   6   6       4683.34       4725.55       106.24 o
   3   6   6         93.40        113.59        35.61 o
   4   6   6        175.74        184.01        63.57 o
   5   6   6        623.97        653.14        78.97 o
   6   6   6          7.52         35.28        26.30 o
   7   6   6          0.48         11.99        15.52 o
   8   6   6        725.31        764.72        33.60 o
   9   6   6          0.36         12.97        16.40 o
  10   6   6        116.83        153.11        31.83 o
  11   6   6       1261.70       1246.30        50.38 o
  12   6   6        123.75        148.21        29.39 o
  13   6   6        512.05        456.27        47.24 o
 -12   7   6         21.89         36.11        23.98 o
 -11   7   6         57.63         51.85        26.56 o
 -10   7   6          5.69         34.41        41.55 o
  -9   7   6        692.44        696.07        37.40 o
  -8   7   6         15.30         18.17        16.53 o
  -7   7   6        820.46        825.35        30.58 o
  -6   7   6        359.11        354.13        22.18 o
  -5   7   6          0.01          7.04        10.68 o
  -4   7   6        401.05        422.58        18.44 o
  -3   7   6       1649.15       1895.64        31.62 o
  -2   7   6        129.54        108.73        10.76 o
  -1   7   6         49.40         81.05        10.66 o
   0   7   6          0.54         18.64         9.04 o
   1   7   6         46.74         69.41        22.35 o
   2   7   6        124.45        115.80        17.12 o
   3   7   6       1687.77       1849.85       190.66 o
   4   7   6        406.63        393.32        43.39 o
   5   7   6          0.52         20.58        25.25 o
   6   7   6        344.07        390.13        47.79 o
   7   7   6        868.35        790.22        58.48 o
   8   7   6         14.93          4.18        20.66 o
   9   7   6        699.25        772.14        35.35 o
  10   7   6          4.13         29.69        30.23 o
  11   7   6         55.77         69.49        34.90 o
  12   7   6         19.83         24.97        37.13 o
 -12   8   6          5.48         34.51        42.11 o
 -11   8   6        466.84        425.00        43.05 o
 -10   8   6        622.15        568.91        39.52 o
  -9   8   6          1.05         11.18        20.28 o
  -8   8   6        408.70        460.31        33.36 o
  -7   8   6         10.32         44.40        16.12 o
  -6   8   6        246.62        225.65        18.82 o
  -5   8   6         19.76         33.72        12.67 o
  -4   8   6        199.66        200.86        14.45 o
  -3   8   6        801.12        791.10        21.39 o
  -2   8   6        159.74        184.45        12.58 o
  -1   8   6       1399.40       1158.39        50.89 o
   0   8   6         36.24         68.93        12.11 o
   1   8   6       1339.72       1197.64        49.27 o
   2   8   6        139.44        146.86        20.52 o
   3   8   6        803.71        803.35        43.64 o
   4   8   6        211.58        258.76        36.87 o
   5   8   6         20.28         41.51        27.72 o
   6   8   6        244.14        278.39        64.24 o
   7   8   6          9.91          9.20        19.80 o
   8   8   6        426.12        436.93        34.63 o
   9   8   6          1.88          3.54        17.88 o
  10   8   6        637.21        598.90        57.35 o
  11   8   6        493.27        616.63        70.87 o
  12   8   6          6.90         50.22        40.49 o
 -12   9   6         14.05          0.00        41.73 o
 -11   9   6        338.12        375.55        70.22 o
 -10   9   6        464.10        383.80        47.43 o
  -9   9   6         25.94         15.75        22.97 o
  -8   9   6         41.23         21.82        21.03 o
  -7   9   6       5620.54       5488.95        89.82 o
  -6   9   6        815.84        833.83        31.11 o
  -5   9   6        672.68        590.53        40.90 o
  -4   9   6          0.37          5.42        11.15 o
  -3   9   6       2929.87       3044.22        43.30 o
  -2   9   6       2247.28       2214.31        35.95 o
  -1   9   6        115.61         89.04        17.25 o
   0   9   6          0.65          0.00        13.07 o
   1   9   6        109.68        102.60        17.58 o
   2   9   6       2278.53       2159.53        62.57 o
   3   9   6       2976.94       2921.90        77.39 o
   4   9   6          1.11          0.80        25.50 o
   5   9   6        707.62        725.28        76.29 o
   6   9   6        818.87        922.51        61.43 o
   7   9   6       5700.89       5722.30       156.07 o
   8   9   6         42.39         36.22        19.62 o
   9   9   6         14.71         28.07        20.18 o
  10   9   6        458.19        439.90       124.47 o
  11   9   6        353.55        420.45        59.67 o
  12   9   6          9.38         12.97        42.73 o
 -11  10   6       1515.11       1493.72        61.76 o
 -10  10   6        803.15        779.61        45.58 o
  -9  10   6        759.18        717.70        42.51 o
  -8  10   6        409.05        435.24        37.08 o
  -7  10   6         25.89         42.10        19.24 o
  -6  10   6         48.40         89.81        17.26 o
  -5  10   6       1704.64       1738.82        36.74 o
  -4  10   6        343.79        370.18        23.82 o
  -3  10   6         59.43        116.40        14.33 o
  -2  10   6       1108.72       1069.19        24.83 o
  -1  10   6       1671.56       1629.80        41.67 o
   0  10   6      11506.87      12010.09       202.39 o
   1  10   6       1692.56       1640.67        48.86 o
   2  10   6       1113.49       1097.99        42.03 o
   3  10   6         62.83         86.60        20.73 o
   4  10   6        352.88        421.07        55.24 o
   5  10   6       1738.08       1852.32        81.24 o
   6  10   6         54.37         37.59        32.64 o
   7  10   6         22.05         11.38        32.18 o
   8  10   6        413.98        383.99        38.35 o
   9  10   6        743.46        779.41        40.99 o
  10  10   6        768.03        749.37       119.12 o
  11  10   6       1526.91       1816.08       149.90 o
 -11  11   6         52.03         27.37        30.78 o
 -10  11   6          5.41         34.26        26.47 o
  -9  11   6        677.91        697.55        45.15 o
  -8  11   6       1397.08       1347.38        50.48 o
  -7  11   6        382.34        426.56        34.25 o
  -6  11   6          3.10          3.62        17.92 o
  -5  11   6        652.86        666.56        31.06 o
  -4  11   6        119.35        154.15        17.26 o
  -3  11   6        417.99        428.73        22.67 o
  -2  11   6       2151.46       2221.44        40.63 o
  -1  11   6       2013.37       1988.62        43.29 o
   0  11   6          0.22         10.94        18.63 o
   1  11   6       1997.39       2005.35        63.48 o
   2  11   6       2085.88       2081.89        66.08 o
   3  11   6        476.03        377.92        57.93 o
   4  11   6        111.73        148.44        30.63 o
   5  11   6        665.98        714.26        64.17 o
   6  11   6          1.04         21.41        33.44 o
   7  11   6        421.06        495.03        66.60 o
   8  11   6       1373.51       1500.61        82.26 o
   9  11   6        665.25        622.81        74.94 o
  10  11   6          6.50         16.06        68.26 o
  11  11   6         64.24        167.30        70.94 o
 -11  12   6        174.61        138.44        35.47 o
 -10  12   6          1.53         24.48        28.55 o
  -9  12   6         43.00         38.07        26.47 o
  -8  12   6        354.82        295.57        29.78 o
  -7  12   6        268.78        241.65        33.39 o
  -6  12   6          7.96         19.14        19.75 o
  -5  12   6        927.86        954.84        33.02 o
  -4  12   6        110.91        116.98        17.07 o
  -3  12   6         30.38         71.75        15.72 o
  -2  12   6         19.97         28.25        15.85 o
  -1  12   6        683.00        635.23        30.90 o
   0  12   6          7.45         17.90        20.66 o
   1  12   6        661.89        676.11        53.65 o
   2  12   6         30.98         43.94        20.31 o
   3  12   6         37.62         96.73        23.23 o
   4  12   6        110.04        100.12        24.67 o
   5  12   6        937.35        909.91        79.08 o
   6  12   6          3.66         30.00        40.51 o
   7  12   6        271.73        332.82        90.34 o
   8  12   6        372.50        335.37       105.73 o
   9  12   6         47.70         11.10        22.91 o
  10  12   6          2.87         96.37        65.58 o
  11  12   6        146.35        144.55        82.98 o
 -10  13   6         98.01         85.45        32.13 o
  -9  13   6        366.93        514.24        45.68 o
  -8  13   6         21.23         43.94        32.95 o
  -7  13   6          0.13          8.36        23.70 o
  -6  13   6        385.79        439.86        34.67 o
  -5  13   6        701.77        735.23        35.44 o
  -4  13   6        182.66        211.18        22.30 o
  -3  13   6       1125.44       1142.67        36.55 o
  -2  13   6       2078.62       2156.41        53.11 o
  -1  13   6        321.62        357.43        29.10 o
   0  13   6          0.80          0.00        19.81 o
   1  13   6        320.09        238.66        36.21 o
   2  13   6       2082.41       2105.55        80.87 o
   3  13   6       1163.29       1021.30        55.50 o
   4  13   6        204.86        213.01        40.33 o
   5  13   6        701.79        776.15        82.86 o
   6  13   6        386.76        427.78        63.96 o
   7  13   6          0.57          7.06        39.81 o
   8  13   6         17.28         28.32        43.09 o
   9  13   6        392.82        435.00        83.89 o
  10  13   6         85.02         49.52        69.60 o
  -9  14   6        232.19        248.14        41.69 o
  -8  14   6         61.62         82.07        28.17 o
  -7  14   6        143.90        137.62        27.49 o
  -6  14   6         10.36         16.53        24.53 o
  -5  14   6       1408.88       1368.56        45.15 o
  -4  14   6        264.66        347.19        33.11 o
  -3  14   6       1599.26       1562.17        53.90 o
  -2  14   6        616.48        611.18        36.03 o
  -1  14   6       2004.37       2058.53        51.78 o
   0  14   6        326.60        266.40        29.06 o
   1  14   6       2104.00       2062.19        82.25 o
   2  14   6        616.64        560.42        50.87 o
   3  14   6       1593.63       1403.42        72.79 o
   4  14   6        251.25        303.59        42.87 o
   5  14   6       1367.49       1221.70        64.95 o
   6  14   6          8.94         51.91        43.76 o
   7  14   6        147.19        105.00        51.41 o
   8  14   6         49.95        126.79        52.77 o
   9  14   6        210.93        212.00        50.87 o
  -9  15   6        759.86        775.76        57.30 o
  -8  15   6          0.24         12.97        30.00 o
  -7  15   6        220.18        254.84        32.66 o
  -6  15   6        240.16        285.78        32.10 o
  -5  15   6        686.78        637.88        57.25 o
  -4  15   6       1921.11       1806.42        90.41 o
  -3  15   6        169.82        194.81        27.16 o
  -2  15   6        894.72        970.84        53.74 o
  -1  15   6        459.18        427.32        48.43 o
   0  15   6          0.02          3.80        25.80 o
   1  15   6        432.87        457.88        75.62 o
   2  15   6        845.32        877.10       155.26 o
   3  15   6        157.38        120.13        32.79 o
   4  15   6       1917.03       1855.28        82.94 o
   5  15   6        704.48        736.25       133.10 o
   6  15   6        218.65        139.18        56.15 o
   7  15   6        212.32        278.49        64.20 o
   8  15   6          0.16         51.02        52.94 o
   9  15   6        725.41        995.64       141.87 o
  -8  16   6        125.70        226.29        36.38 o
  -7  16   6         11.64         17.21        37.21 o
  -6  16   6        460.09        563.51        96.20 o
  -5  16   6        213.15        265.66        35.15 o
  -4  16   6         46.49         24.71        28.85 o
  -3  16   6        145.89        235.41        49.60 o
  -2  16   6          7.09          4.49        26.25 o
  -1  16   6       1565.98       1493.78        62.15 o
   0  16   6       1573.91       1573.45        76.50 o
   1  16   6       1593.87       1582.84        75.50 o
   2  16   6          4.94          0.00        28.37 o
   3  16   6        150.83        208.32        38.62 o
   4  16   6         33.99         15.50        31.94 o
   5  16   6        246.26        202.98        42.08 o
   6  16   6        471.16        450.02        58.87 o
   7  16   6         10.96         24.09        68.26 o
   8  16   6        123.85        136.52        73.61 o
  -7  17   6         28.79         66.01        40.14 o
  -6  17   6        145.56        117.18        38.94 o
  -5  17   6         42.65         60.52        52.12 o
  -4  17   6        214.91        322.01       137.86 o
  -3  17   6       1308.26       1292.57       118.35 o
  -2  17   6        190.17        193.36        34.27 o
  -1  17   6        256.57        278.11        42.04 o
   0  17   6          0.18         12.41        29.95 o
   1  17   6        232.67        244.70        38.09 o
   2  17   6        195.73        168.76        36.86 o
   3  17   6       1255.92       1139.23        74.50 o
   4  17   6        233.00        210.88        45.79 o
   5  17   6         45.47         73.83        38.62 o
   6  17   6        144.17         91.46        39.52 o
   7  17   6         38.43        117.78        68.26 o
  -5  18   6          2.29         25.22        42.68 o
  -4  18   6        393.68        331.29       110.42 o
  -3  18   6         22.43        114.16        37.68 o
  -2  18   6        220.10        202.85        54.22 o
  -1  18   6        156.88         94.76        52.20 o
   0  18   6        923.69        853.38        69.11 o
   1  18   6        131.28        113.86        36.86 o
   2  18   6        225.50        160.79        42.16 o
   3  18   6         25.00         14.72        38.22 o
   4  18   6        397.53        388.73        58.19 o
   5  18   6          2.02          0.00        34.86 o
  -4  19   6        390.72        357.04        53.70 o
  -3  19   6         29.69         63.65        41.62 o
  -2  19   6       1246.20       1249.60        74.00 o
  -1  19   6       1138.30       1149.44        79.64 o
   0  19   6          0.30         11.34        35.86 o
   1  19   6       1076.81       1162.59        77.80 o
   2  19   6       1279.23       1321.07        79.84 o
   3  19   6         27.38         47.81        48.18 o
   4  19   6        408.70        324.29        58.59 o
 -13   1   7        132.28        166.83        38.69 o
 -12   1   7          0.05         27.43        33.97 o
 -11   1   7       1046.48       1117.66        66.51 o
 -10   1   7        618.26        641.99        56.30 o
  -9   1   7       4116.20       4168.98       117.35 o
  -8   1   7         16.60         30.34        27.25 o
  -7   1   7        251.36        286.65        29.74 o
  -6   1   7        107.62         81.34        13.71 o
  -5   1   7         75.87         79.35        12.00 o
  -4   1   7         72.04         73.21        10.13 o
  -3   1   7         30.74         17.75         8.83 o
  -2   1   7       3825.12       3806.90        61.29 o
  -1   1   7        406.02        321.19        14.50 o
   0   1   7      11992.46      12367.29       171.73 o
   1   1   7        421.26        329.71        12.67 o
   2   1   7       3904.26       3704.84        67.23 o
   3   1   7         25.72         18.55         7.60 o
   4   1   7         78.47         66.13         9.40 o
   5   1   7         63.51         61.33        13.91 o
   6   1   7        111.76         80.31        15.92 o
   7   1   7        253.71        253.27        28.97 o
   8   1   7         16.40          0.00        17.36 o
   9   1   7       4066.55       4266.35        99.08 o
  10   1   7        618.25        643.87        50.63 o
  11   1   7       1071.84       1132.65        61.24 o
  12   1   7          0.05          5.99        22.21 o
  13   1   7        153.26        112.50        41.94 o
 -13   2   7        329.46        312.61        43.40 o
 -12   2   7          2.02         35.41        34.60 o
 -11   2   7        120.51        134.86        30.91 o
 -10   2   7        746.46        712.71        42.01 o
  -9   2   7       1534.68       1498.52        54.17 o
  -8   2   7       7210.89       7018.43       143.73 o
  -7   2   7       4815.50       4531.33        70.61 o
  -6   2   7        235.77        195.88        15.93 o
  -5   2   7         62.77        100.66        11.26 o
  -4   2   7       1261.82       1204.62        26.45 o
  -3   2   7       9245.56       9369.70       115.47 o
  -2   2   7         30.42         11.46         7.75 o
  -1   2   7          3.47          6.95         6.98 o
   0   2   7          0.28          9.02         6.50 o
   1   2   7          1.70          4.73         6.29 o
   2   2   7         28.47         10.05         7.23 o
   3   2   7       9207.43       9184.77       135.17 o
   4   2   7       1232.97       1204.54        27.77 o
   5   2   7         61.07         87.41        11.77 o
   6   2   7        245.77        206.86        26.52 o
   7   2   7       4828.89       4565.11       101.68 o
   8   2   7       7154.73       7275.57       147.55 o
   9   2   7       1578.38       1547.61        68.48 o
  10   2   7        729.29        780.72        57.56 o
  11   2   7        115.54        111.73        26.50 o
  12   2   7          2.77         16.06        22.05 o
  13   2   7        320.04        289.80        33.03 o
 -13   3   7       1022.40       1228.15        84.14 o
 -12   3   7        200.07        210.90        42.34 o
 -11   3   7        374.88        362.41        40.01 o
 -10   3   7          6.75         27.97        21.91 o
  -9   3   7       2450.70       2392.92        68.84 o
  -8   3   7        533.84        487.76        48.08 o
  -7   3   7        151.11        164.93        17.37 o
  -6   3   7       4269.04       4470.00        67.45 o
  -5   3   7          8.56          2.50        10.05 o
  -4   3   7       2296.13       2255.73        36.54 o
  -3   3   7       5367.88       5207.01        64.94 o
  -2   3   7      15852.56      16044.35       397.34 o
  -1   3   7       1825.07       1834.03        34.62 o
   0   3   7       3939.60       3743.02        73.18 o
   1   3   7       1862.66       1777.68        30.71 o
   2   3   7      15773.65      16102.92       251.84 o
   3   3   7       5564.75       5018.56        89.17 o
   4   3   7       2261.17       2247.05        47.42 o
   5   3   7          8.18          7.53         9.71 o
   6   3   7       4372.27       4411.22        99.69 o
   7   3   7        143.19        140.72        55.54 o
   8   3   7        565.69        458.14        43.91 o
   9   3   7       2478.33       2522.70        72.39 o
  10   3   7          4.54          3.31        23.23 o
  11   3   7        395.14        434.81        44.05 o
  12   3   7        221.42        200.66        31.44 o
  13   3   7       1049.08       1189.30        87.00 o
 -13   4   7          0.00         49.28        31.19 o
 -12   4   7          6.22          0.00        26.21 o
 -11   4   7         66.10         45.95        26.73 o
 -10   4   7         29.08         54.40        23.93 o
  -9   4   7         24.04         25.96        18.61 o
  -8   4   7          0.68         29.84        16.91 o
  -7   4   7        839.12        918.71        30.41 o
  -6   4   7        212.56        207.30        16.68 o
  -5   4   7       2916.72       2998.85        48.99 o
  -4   4   7       2530.27       2480.90        41.30 o
  -3   4   7        897.81        873.08        23.14 o
  -2   4   7          6.71         10.50         8.25 o
  -1   4   7        623.24        610.89        31.08 o
   0   4   7          0.46          8.22         7.38 o
   1   4   7        589.34        590.85        20.62 o
   2   4   7         11.14         17.84         8.47 o
   3   4   7        914.90        825.50        33.59 o
   4   4   7       2618.95       2453.12        86.14 o
   5   4   7       2864.68       2969.31        60.47 o
   6   4   7        211.52        210.08        20.22 o
   7   4   7        811.77        850.72        42.66 o
   8   4   7          0.55         10.08        22.86 o
   9   4   7         40.54         48.20        21.01 o
  10   4   7         22.77         42.53        32.42 o
  11   4   7         69.58         57.99        23.71 o
  12   4   7          4.77          2.27        35.04 o
  13   4   7          0.02         75.87        41.06 o
 -13   5   7        390.00        471.68        47.05 o
 -12   5   7          9.75         13.99        28.80 o
 -11   5   7        828.55        845.86        50.20 o
 -10   5   7         21.35          6.77        21.75 o
  -9   5   7          4.85         19.50        19.94 o
  -8   5   7        178.06        174.78        22.04 o
  -7   5   7       4392.49       4218.13        67.61 o
  -6   5   7        608.41        594.13        25.02 o
  -5   5   7        176.45        190.48        16.36 o
  -4   5   7        151.38        136.24        12.62 o
  -3   5   7        673.82        669.87        20.24 o
  -2   5   7        196.10        186.80        15.02 o
  -1   5   7        356.74        341.99        16.08 o
   0   5   7        159.17        139.36        11.83 o
   1   5   7        355.59        348.25        15.68 o
   2   5   7        197.39        279.22        36.47 o
   3   5   7        643.28        682.88        32.84 o
   4   5   7        164.88        151.77       103.73 o
   5   5   7        153.67        164.18        28.76 o
   6   5   7        559.42        528.76        35.57 o
   7   5   7       4398.35       4163.96        99.29 o
   8   5   7        181.76        159.03        23.74 o
   9   5   7          3.10         17.08        23.03 o
  10   5   7         18.02         10.20        26.24 o
  11   5   7        858.46        958.79        84.99 o
  12   5   7          6.94         14.83        33.91 o
  13   5   7        401.84        537.90        70.13 o
 -12   6   7        471.81        406.47        46.33 o
 -11   6   7         15.24         24.50        27.56 o
 -10   6   7       1267.06       1242.94        54.51 o
  -9   6   7        394.29        339.13        31.81 o
  -8   6   7       2095.97       2008.41        54.01 o
  -7   6   7       2503.40       2496.07        52.04 o
  -6   6   7         28.61         22.76        13.11 o
  -5   6   7        844.38        800.05        25.66 o
  -4   6   7       2247.82       2352.29        40.75 o
  -3   6   7       4022.04       4072.01        58.49 o
  -2   6   7          0.57         11.02         9.66 o
  -1   6   7       2186.18       2267.16        46.46 o
   0   6   7          0.56         30.52         9.61 o
   1   6   7       1999.81       2199.91        48.33 o
   2   6   7          0.07         28.71        19.41 o
   3   6   7       4062.81       4129.66       202.77 o
   4   6   7       2291.85       2237.50        88.34 o
   5   6   7        851.55        790.95        55.58 o
   6   6   7         44.91         42.40        25.77 o
   7   6   7       2471.02       2547.19       133.33 o
   8   6   7       2075.19       2048.52        73.88 o
   9   6   7        421.62        412.14        99.71 o
  10   6   7       1255.61       1309.35        57.54 o
  11   6   7         16.99        127.72        48.18 o
  12   6   7        458.06        524.33        80.18 o
 -12   7   7        280.94        319.05        44.60 o
 -11   7   7        352.93        424.18        43.14 o
 -10   7   7       2231.30       2268.78        64.02 o
  -9   7   7       1153.28       1088.27        44.83 o
  -8   7   7        480.90        451.24        34.53 o
  -7   7   7       1319.61       1269.16        37.31 o
  -6   7   7        499.10        435.80        26.16 o
  -5   7   7        945.97        869.85        27.67 o
  -4   7   7        177.90        162.74        14.51 o
  -3   7   7        130.43        111.01        11.26 o
  -2   7   7        355.17        437.89        22.78 o
  -1   7   7       9650.32       9442.50       152.80 o
   0   7   7       1985.88       1989.71        49.88 o
   1   7   7       9688.91       9269.48       221.38 o
   2   7   7        344.97        389.07        37.44 o
   3   7   7        126.45         93.26        25.45 o
   4   7   7        199.56        140.17        45.34 o
   5   7   7        931.76        847.84        62.01 o
   6   7   7        512.56        563.47        70.94 o
   7   7   7       1311.80       1315.69        58.92 o
   8   7   7        480.07        446.53        42.97 o
   9   7   7       1169.96       1118.53        57.91 o
  10   7   7       2210.52       2364.64        82.86 o
  11   7   7        352.58        343.97        74.95 o
  12   7   7        290.75        311.85        82.98 o
 -12   8   7       1557.15       1689.03        68.31 o
 -11   8   7        438.67        499.04        59.67 o
 -10   8   7          0.14         25.70        24.08 o
  -9   8   7       1485.28       1522.33        52.68 o
  -8   8   7       1903.07       1876.46        54.42 o
  -7   8   7       2384.58       2459.47        59.45 o
  -6   8   7         19.35         13.17        15.27 o
  -5   8   7        928.03        944.38        33.26 o
  -4   8   7        947.31        889.23        41.20 o
  -3   8   7        850.00        861.49        27.48 o
  -2   8   7       2760.17       2870.64        51.17 o
  -1   8   7        425.86        493.87        24.86 o
   0   8   7          0.00         22.74        16.40 o
   1   8   7        443.21        443.83        30.71 o
   2   8   7       2811.79       2842.35        74.24 o
   3   8   7        875.71        838.93        40.55 o
   4   8   7        984.69        980.21       102.38 o
   5   8   7        934.76       1109.40        87.00 o
   6   8   7         23.49        104.40        44.17 o
   7   8   7       2416.37       2386.38        84.25 o
   8   8   7       1896.21       1932.85        73.78 o
   9   8   7       1502.55       1578.98        56.45 o
  10   8   7          0.63         11.88        21.07 o
  11   8   7        392.97        270.36        76.29 o
  12   8   7       1601.30       2197.39       164.62 o
 -11   9   7        125.54         63.61        32.19 o
 -10   9   7        119.26        133.23        28.44 o
  -9   9   7        148.92        164.58        26.23 o
  -8   9   7         25.20         21.68        21.23 o
  -7   9   7          2.34         34.98        19.09 o
  -6   9   7        374.16        363.68        30.50 o
  -5   9   7        184.66        180.20        20.69 o
  -4   9   7       1254.00       1186.77        32.24 o
  -3   9   7        835.74        841.11        25.32 o
  -2   9   7        928.03        922.19        24.27 o
  -1   9   7          9.63         32.90        12.55 o
   0   9   7        183.49        245.57        30.91 o
   1   9   7          7.48         31.29        17.15 o
   2   9   7        914.18        845.11        41.01 o
   3   9   7        846.71        877.44        61.57 o
   4   9   7       1245.46       1188.42        55.87 o
   5   9   7        172.91        289.10        65.58 o
   6   9   7        434.22        493.87        80.30 o
   7   9   7          0.01         14.72        40.15 o
   8   9   7         42.68         18.46        21.27 o
   9   9   7        147.26        207.31        26.40 o
  10   9   7        133.39        179.79        31.44 o
  11   9   7        126.44        115.10        72.27 o
 -11  10   7         57.55         49.78        30.51 o
 -10  10   7        137.13        121.11        28.31 o
  -9  10   7         47.22         39.18        25.46 o
  -8  10   7       1179.15       1278.51        87.49 o
  -7  10   7        235.11        259.63        33.67 o
  -6  10   7        539.78        519.26        33.94 o
  -5  10   7        866.46        831.46        29.85 o
  -4  10   7         33.71         24.28        14.17 o
  -3  10   7        378.69        351.84        27.23 o
  -2  10   7        610.11        649.35        23.05 o
  -1  10   7       2197.50       2194.66        54.48 o
   0  10   7          0.13         37.87        18.46 o
   1  10   7       2180.26       2250.08        76.50 o
   2  10   7        626.78        624.50        42.83 o
   3  10   7        343.42        313.76        42.16 o
   4  10   7         38.91         72.81        27.44 o
   5  10   7        866.84        991.66        70.51 o
   6  10   7        532.40        528.36       107.74 o
   7  10   7        231.39        243.59        44.48 o
   8  10   7       1169.98       1142.31        54.70 o
   9  10   7         41.38         11.34        23.45 o
  10  10   7        117.18         99.30        28.96 o
  11  10   7         43.81         50.86        70.94 o
 -11  11   7         17.09         30.95        32.14 o
 -10  11   7        125.45        135.76        31.69 o
  -9  11   7        195.76        286.80        50.56 o
  -8  11   7         83.43        124.64        32.87 o
  -7  11   7        710.86        638.19        60.04 o
  -6  11   7       3042.82       3062.82        77.01 o
  -5  11   7        109.15        118.04        31.66 o
  -4  11   7       3654.10       3623.34        68.88 o
  -3  11   7       2861.57       2795.74        57.68 o
  -2  11   7        279.50        261.66        22.59 o
  -1  11   7       3030.35       3040.34        76.00 o
   0  11   7       1785.14       1696.66        66.86 o
   1  11   7       3052.37       3131.91        84.73 o
   2  11   7        314.78        326.15        44.70 o
   3  11   7       2853.70       2780.34        81.14 o
   4  11   7       3772.46       3744.42       102.85 o
   5  11   7         97.58         78.58        27.22 o
   6  11   7       3124.58       3016.55       117.35 o
   7  11   7        690.20        647.80        76.07 o
   8  11   7         78.16         79.83        40.84 o
   9  11   7        187.36        256.71        77.04 o
  10  11   7        130.92         91.02        75.62 o
  11  11   7         20.27         78.97        65.58 o
 -10  12   7        241.07        160.31        32.75 o
  -9  12   7       1121.95       1194.44        66.01 o
  -8  12   7        830.78        919.94        48.69 o
  -7  12   7       1291.63       1479.21        88.67 o
  -6  12   7         35.54         54.91        22.22 o
  -5  12   7       1715.96       1717.83        45.10 o
  -4  12   7         67.18         66.69        19.36 o
  -3  12   7        501.45        541.72        28.11 o
  -2  12   7       2296.77       2358.68        47.55 o
  -1  12   7        379.48        356.61        25.34 o
   0  12   7          0.01         51.32        62.91 o
   1  12   7        380.96        483.54        44.84 o
   2  12   7       2391.44       2383.83        99.71 o
   3  12   7        490.49        602.47        48.82 o
   4  12   7         54.12         41.51        25.07 o
   5  12   7       1690.78       1565.97        79.77 o
   6  12   7         39.86         27.85        39.86 o
   7  12   7       1274.58       1484.37        99.25 o
   8  12   7        890.95        791.96        86.93 o
   9  12   7       1110.36       1166.76        59.23 o
  10  12   7        251.89        173.99        77.63 o
 -10  13   7        108.21        157.47        52.03 o
  -9  13   7       1340.35       1541.99        62.14 o
  -8  13   7         64.08         50.22        28.55 o
  -7  13   7         33.27         46.91        27.32 o
  -6  13   7          0.66         27.03        23.97 o
  -5  13   7         85.55         97.99        23.35 o
  -4  13   7        370.49        370.43        30.15 o
  -3  13   7        158.38        263.49        45.62 o
  -2  13   7       1411.10       1405.87        38.28 o
  -1  13   7        529.89        547.43        28.39 o
   0  13   7          1.55         25.48        24.26 o
   1  13   7        502.30        567.50        98.31 o
   2  13   7       1436.34       1445.07        68.29 o
   3  13   7        152.87        186.44        32.40 o
   4  13   7        373.86        302.22        93.69 o
   5  13   7         95.33         58.46        35.75 o
   6  13   7          0.19         25.67        46.21 o
   7  13   7         30.66         10.81        46.78 o
   8  13   7         47.69         78.66        70.27 o
   9  13   7       1284.17       1405.14        68.57 o
  10  13   7        120.59         91.01        84.32 o
  -9  14   7         55.44        128.30        34.76 o
  -8  14   7         75.81         54.68        31.45 o
  -7  14   7        650.93        705.73        48.70 o
  -6  14   7         87.83         79.31        25.88 o
  -5  14   7        855.95        860.74        56.43 o
  -4  14   7          0.11         18.09        21.70 o
  -3  14   7        865.59        923.10        44.71 o
  -2  14   7        363.14        382.08        34.78 o
  -1  14   7        772.05        719.63        44.20 o
   0  14   7          0.07          9.97        22.12 o
   1  14   7        766.22        680.56        68.86 o
   2  14   7        416.16        405.59        48.84 o
   3  14   7        823.65        732.84        59.36 o
   4  14   7          0.10          0.00        28.72 o
   5  14   7        922.61        816.42        62.81 o
   6  14   7         68.78         16.86        30.85 o
   7  14   7        690.39        747.61        89.61 o
   8  14   7         56.57          5.95        54.35 o
   9  14   7         58.94        160.61        81.64 o
  -8  15   7         22.27         69.95        33.48 o
  -7  15   7          9.27         19.60        31.03 o
  -6  15   7         16.51         19.24        27.61 o
  -5  15   7          9.55         24.61        27.95 o
  -4  15   7       1225.66       1315.80        55.64 o
  -3  15   7        482.50        564.57        41.71 o
  -2  15   7        243.93        267.77        34.19 o
  -1  15   7        367.37        408.90        32.54 o
   0  15   7        246.75        248.97        32.19 o
   1  15   7        345.75        293.70        44.00 o
   2  15   7        271.22        226.57        44.21 o
   3  15   7        484.58        412.52        83.65 o
   4  15   7       1262.55       1306.87        96.37 o
   5  15   7          9.72         48.99        33.76 o
   6  15   7         19.69         36.82        47.51 o
   7  15   7          3.17          0.00        54.06 o
   8  15   7         15.43          0.00        70.94 o
  -7  16   7       1602.49       1702.37        64.01 o
  -6  16   7        312.23        365.65        46.88 o
  -5  16   7        163.76        177.67        64.91 o
  -4  16   7        225.58        239.80        44.43 o
  -3  16   7        213.60        311.43        35.75 o
  -2  16   7         31.14         46.24        24.60 o
  -1  16   7       1034.93        946.17        49.47 o
   0  16   7          0.00          0.00        24.29 o
   1  16   7       1008.48        924.08        63.64 o
   2  16   7         22.08         84.32        35.64 o
   3  16   7        213.45        203.92        38.55 o
   4  16   7        208.45        228.77        42.43 o
   5  16   7        170.94        173.12        41.84 o
   6  16   7        271.80        381.52       101.05 o
   7  16   7       1583.40       1424.86        91.32 o
  -6  17   7        168.96        218.21        56.48 o
  -5  17   7          1.94          1.17        33.43 o
  -4  17   7         54.01         54.47        36.18 o
  -3  17   7        207.34        227.37        35.87 o
  -2  17   7          6.73         29.52        31.57 o
  -1  17   7        872.68       1018.66        71.50 o
   0  17   7       1598.03       1601.19        82.45 o
   1  17   7        955.26        959.29       121.13 o
   2  17   7          8.55         34.01        30.80 o
   3  17   7        195.68        195.40        41.76 o
   4  17   7         60.38         26.63        34.64 o
   5  17   7          2.75          0.00        37.86 o
   6  17   7        166.55         81.17        44.38 o
  -5  18   7        164.59        249.51        53.92 o
  -4  18   7         46.08         88.74        43.04 o
  -3  18   7        146.35        317.85        52.15 o
  -2  18   7        442.68        488.66        56.94 o
  -1  18   7        219.11        185.25        46.18 o
   0  18   7          0.00         44.22        52.87 o
   1  18   7        219.62        246.67       152.58 o
   2  18   7        389.76        426.44        55.94 o
   3  18   7        129.03        248.75        68.26 o
   4  18   7         39.65         32.40        42.83 o
   5  18   7        148.69        175.02        47.53 o
  -2  19   7        543.32        443.73        61.98 o
  -1  19   7          2.89          0.00        37.57 o
   0  19   7        388.30        388.74        52.48 o
   1  19   7          7.63         27.92        38.51 o
   2  19   7        501.62        354.79        60.78 o
 -13   0   8          6.52        111.09        57.55 o
 -12   0   8       2452.31       2572.15       147.22 o
 -11   0   8        180.73         93.69        53.54 o
 -10   0   8        589.13        762.76        87.00 o
  -9   0   8        772.86        723.94        80.30 o
  -8   0   8         36.33         62.91        44.17 o
  -7   0   8       6561.83       6080.50       127.57 o
  -6   0   8       1207.94       1135.17        45.30 o
  -5   0   8       2733.27       2770.21        91.16 o
  -4   0   8        247.52        272.01        30.99 o
  -3   0   8         64.91         84.09        24.09 o
  -2   0   8        154.80        133.84        32.12 o
  -1   0   8          0.13          2.28         9.81 o
   0   0   8       8769.88       8557.25       160.88 o
   1   0   8          1.22          3.52         9.64 o
   2   0   8        135.51        107.38        30.78 o
   3   0   8         77.58         49.10        23.42 o
   4   0   8        242.96        259.63        29.44 o
   5   0   8       2871.14       2738.15        78.67 o
   6   0   8       1175.94       1069.25        73.61 o
   7   0   8       6545.92       6334.01       227.53 o
   8   0   8         35.35         26.77        29.44 o
   9   0   8        747.32        745.36        77.63 o
  10   0   8        593.51        559.45        80.30 o
  12   0   8       2404.42       2328.56       135.18 o
  13   0   8          3.66         37.48        62.91 o
 -13   1   8          2.96          6.30        31.21 o
 -12   1   8          4.38         48.85        28.20 o
 -11   1   8        149.08        118.51        37.37 o
 -10   1   8       1286.07       1263.04        70.90 o
  -9   1   8        929.94        807.37        56.76 o
  -8   1   8       1278.74       1259.38        51.48 o
  -7   1   8         72.16         61.90        17.75 o
  -6   1   8       1542.51       1454.35        35.70 o
  -5   1   8         65.93         54.96        11.97 o
  -4   1   8        509.72        451.14        19.94 o
  -3   1   8         91.29         90.75        12.53 o
  -2   1   8       1853.98       1717.98        53.51 o
  -1   1   8        118.84         76.69        17.27 o
   0   1   8          0.26          7.66         7.26 o
   1   1   8        108.08         87.80         8.99 o
   2   1   8       1804.13       1696.08        38.50 o
   3   1   8        102.57         82.09        10.73 o
   4   1   8        487.67        466.94        24.03 o
   5   1   8         66.31         59.12        14.03 o
   6   1   8       1512.69       1445.33        44.11 o
   7   1   8         66.78         58.89        30.78 o
   8   1   8       1244.16       1264.66        81.64 o
   9   1   8        902.24        869.83        77.63 o
  10   1   8       1308.64       1403.82        68.78 o
  11   1   8        155.35        140.57        33.72 o
  12   1   8          3.39          7.45        38.32 o
  13   1   8          4.96          9.34        46.87 o
 -13   2   8         21.29         23.92        44.96 o
 -12   2   8          0.68         30.96        27.96 o
 -11   2   8        207.16        179.66        32.57 o
 -10   2   8        110.64        113.99        33.49 o
  -9   2   8          2.26         14.67        21.59 o
  -8   2   8          6.46         14.16        22.86 o
  -7   2   8         55.28         64.84        18.11 o
  -6   2   8        724.76        655.29        28.71 o
  -5   2   8        295.95        322.87        18.42 o
  -4   2   8       2774.02       2813.76        53.82 o
  -3   2   8      10392.35      10670.57       180.10 o
  -2   2   8        244.71        239.50        20.34 o
  -1   2   8          5.30         15.42         8.97 o
   0   2   8       1102.27       1129.19        29.16 o
   1   2   8          3.04          5.90         8.52 o
   2   2   8        225.70        221.50        19.32 o
   3   2   8      10339.85      10633.00       200.31 o
   4   2   8       2758.17       2807.85        51.33 o
   5   2   8        272.71        257.68        20.28 o
   6   2   8        733.30        672.44        31.92 o
   7   2   8         48.88         36.49        24.93 o
   8   2   8          8.30         24.32        20.65 o
   9   2   8          5.08         26.52        22.46 o
  10   2   8        103.49         85.02        28.68 o
  11   2   8        205.47        216.87        36.58 o
  12   2   8          0.38         19.88        38.25 o
  13   2   8         16.75          0.00        41.06 o
 -12   3   8         18.78          6.09        28.94 o
 -11   3   8          3.50          3.24        26.28 o
 -10   3   8        170.30        157.44        27.65 o
  -9   3   8        931.17        931.85        49.73 o
  -8   3   8       2604.48       2513.44        73.43 o
  -7   3   8       1019.86        975.82        36.68 o
  -6   3   8        525.06        482.82        25.04 o
  -5   3   8         26.85         33.92        10.76 o
  -4   3   8       2264.96       2109.36        36.05 o
  -3   3   8       5444.53       5372.20       103.06 o
  -2   3   8        844.83        854.79        25.11 o
  -1   3   8       1498.66       1504.46        32.31 o
   0   3   8          0.11          6.50         8.05 o
   1   3   8       1479.15       1515.57        44.24 o
   2   3   8        892.81        798.72        22.52 o
   3   3   8       5382.89       5299.79        84.86 o
   4   3   8       2293.18       2157.43        46.19 o
   5   3   8         31.83         38.28        11.27 o
   6   3   8        540.68        501.89        25.31 o
   7   3   8       1027.45        981.45        34.76 o
   8   3   8       2663.74       2643.21        75.77 o
   9   3   8        942.33       1007.35        83.52 o
  10   3   8        186.58        234.98        58.18 o
  11   3   8          0.28          0.00        31.06 o
  12   3   8         25.65         20.80        36.58 o
 -12   4   8        907.62       1033.66        77.59 o
 -11   4   8        141.43         71.60        35.02 o
 -10   4   8        979.71        940.53        64.82 o
  -9   4   8         59.62         51.23        26.69 o
  -8   4   8          7.89         24.92        23.47 o
  -7   4   8         23.66         74.62        20.63 o
  -6   4   8        241.43        210.46        19.80 o
  -5   4   8        328.86        318.03        20.34 o
  -4   4   8       1463.35       1437.62        30.76 o
  -3   4   8        132.96        132.28        14.64 o
  -2   4   8        804.83        874.89        25.88 o
  -1   4   8       3545.00       3754.32        61.77 o
   0   4   8      12592.09      12561.08       232.19 o
   1   4   8       3482.04       3666.53        66.65 o
   2   4   8        844.12        891.76        25.47 o
   3   4   8        131.40        142.56        17.87 o
   4   4   8       1417.19       1340.21        32.30 o
   5   4   8        312.84        281.74        28.98 o
   6   4   8        240.17        203.03        19.46 o
   7   4   8         18.19         32.22        13.73 o
   8   4   8         12.66         29.50        21.77 o
   9   4   8         63.40         91.67        27.93 o
  10   4   8        957.81        980.24        77.63 o
  11   4   8        124.74         94.82        34.64 o
  12   4   8        921.97       1167.80        78.30 o
 -12   5   8         73.50        125.12        34.26 o
 -11   5   8         77.29         38.81        36.91 o
 -10   5   8       1442.76       1584.68        76.66 o
  -9   5   8        564.47        571.37        59.56 o
  -8   5   8       1364.13       1359.99        55.64 o
  -7   5   8          1.47         10.82        21.49 o
  -6   5   8       2654.53       2521.30        52.50 o
  -5   5   8        107.76         97.14        15.58 o
  -4   5   8         50.27         65.36        12.65 o
  -3   5   8          6.42         15.42        11.30 o
  -2   5   8       9203.90       9460.06       335.92 o
  -1   5   8        902.98        960.83        26.78 o
   0   5   8          0.04          1.28         9.18 o
   1   5   8        957.86        961.06        27.15 o
   2   5   8       9148.08       9253.19       136.16 o
   3   5   8          1.95         16.48        14.26 o
   4   5   8         28.49         42.91        17.64 o
   5   5   8         99.69        102.84        15.61 o
   6   5   8       2698.62       2584.96        73.69 o
   7   5   8          2.35          0.76        21.22 o
   8   5   8       1377.72       1414.07        64.63 o
   9   5   8        573.86        688.66        52.22 o
  10   5   8       1432.40       1538.75        71.64 o
  11   5   8         73.06         40.15        33.63 o
  12   5   8         72.77        136.52        65.58 o
 -12   6   8        304.59        259.25        37.58 o
 -11   6   8        129.67         90.56        30.13 o
 -10   6   8        779.74        939.56        57.89 o
  -9   6   8       1164.42       1160.80       102.97 o
  -8   6   8          0.16         18.50        24.46 o
  -7   6   8        271.50        359.51        37.16 o
  -6   6   8       1479.03       1427.53        41.02 o
  -5   6   8         11.31         20.80        14.53 o
  -4   6   8       3888.41       3965.42        64.44 o
  -3   6   8         79.47         79.13        12.92 o
  -2   6   8       1761.09       1841.72        44.84 o
  -1   6   8        154.80        162.66        15.65 o
   0   6   8       1131.31       1081.50        25.98 o
   1   6   8        147.83        164.77        21.16 o
   2   6   8       1812.17       1823.90        54.73 o
   3   6   8         70.93         81.36        18.40 o
   4   6   8       3941.31       3802.31        93.05 o
   5   6   8          9.38          4.87        17.88 o
   6   6   8       1547.24       1523.01        63.34 o
   7   6   8        292.29        285.56        68.93 o
   8   6   8          0.09         26.58        25.25 o
   9   6   8       1130.85       1193.98        64.24 o
  10   6   8        773.96        892.11        60.90 o
  11   6   8        120.92         71.49        32.93 o
  12   6   8        311.44        285.20        62.42 o
 -12   7   8         15.97         42.08        32.08 o
 -11   7   8         31.95          0.00        28.74 o
 -10   7   8        914.75        908.71        59.34 o
  -9   7   8        124.58        116.58        32.40 o
  -8   7   8       1076.61        979.97        51.20 o
  -7   7   8        814.87        807.68        45.93 o
  -6   7   8         22.21         28.29        21.09 o
  -5   7   8        260.58        244.59        21.90 o
  -4   7   8          3.56         12.97        11.39 o
  -3   7   8        674.30        677.64        23.04 o
  -2   7   8        223.30        231.49        20.85 o
  -1   7   8          0.75         14.21        10.96 o
   0   7   8          0.13         19.64        16.87 o
   1   7   8          1.23         13.46        15.17 o
   2   7   8        242.25        287.98        29.35 o
   3   7   8        631.49        620.55        37.09 o
   4   7   8         11.34         26.77        19.27 o
   5   7   8        270.40        207.20        36.81 o
   6   7   8         28.43         20.24        26.10 o
   7   7   8        841.61        890.58        80.97 o
   8   7   8       1125.13       1122.91        59.90 o
   9   7   8        117.14        119.11        27.95 o
  10   7   8        901.21        871.28        64.24 o
  11   7   8         34.91         22.85        26.77 o
  12   7   8         13.31          0.00        68.26 o
 -11   8   8          2.13          0.00        31.17 o
 -10   8   8          0.06         22.91        31.90 o
  -9   8   8         41.72         46.29        29.89 o
  -8   8   8        109.33         79.52        23.91 o
  -7   8   8         17.89         52.00        20.57 o
  -6   8   8        770.33        765.72        34.38 o
  -5   8   8        347.89        348.11        24.80 o
  -4   8   8       1069.09       1012.81        47.68 o
  -3   8   8         17.45         31.44        11.79 o
  -2   8   8       2319.10       2320.23        49.17 o
  -1   8   8         24.63         25.98        12.50 o
   0   8   8        768.07        743.10        44.87 o
   1   8   8         16.12         23.85        16.46 o
   2   8   8       2256.65       2303.90        77.46 o
   3   8   8         19.43         19.05        20.33 o
   4   8   8       1053.73        899.87        51.45 o
   5   8   8        364.62        382.67        40.61 o
   6   8   8        818.17       1066.58        91.01 o
   7   8   8         19.63         20.17        25.00 o
   8   8   8        142.94        142.47        28.75 o
   9   8   8         62.43         66.12        28.95 o
  10   8   8          0.26          7.03        26.15 o
  11   8   8          2.84         21.41        64.24 o
 -11   9   8          9.29         21.67        30.05 o
 -10   9   8       1809.35       1904.42        76.80 o
  -9   9   8        322.29        300.41        32.07 o
  -8   9   8        696.80        649.26        42.48 o
  -7   9   8        597.05        575.81        38.50 o
  -6   9   8       1284.50       1318.75        54.80 o
  -5   9   8        598.08        604.36        31.46 o
  -4   9   8        241.03        242.92        20.49 o
  -3   9   8        250.13        251.47        18.37 o
  -2   9   8       1647.13       1639.01        36.75 o
  -1   9   8         94.47         90.11        18.51 o
   0   9   8          0.02         12.12        14.15 o
   1   9   8         81.73         40.70        20.80 o
   2   9   8       1670.55       1636.94        65.22 o
   3   9   8        246.17        224.01        64.91 o
   4   9   8        259.28        186.84        27.97 o
   5   9   8        640.58        634.16        54.14 o
   6   9   8       1275.57       1489.51       115.10 o
   7   9   8        633.77        611.79        72.88 o
   8   9   8        707.22        640.89        97.64 o
   9   9   8        314.22        266.39        38.39 o
  10   9   8       1761.97       1891.44        68.05 o
  11   9   8          3.91          0.00        70.94 o
 -11  10   8         18.23         49.64        32.74 o
 -10  10   8       1878.41       2017.02       106.84 o
  -9  10   8        138.76        123.36        27.71 o
  -8  10   8         24.55         18.06        23.67 o
  -7  10   8       1105.74       1064.18        46.01 o
  -6  10   8        598.64        612.28        37.95 o
  -5  10   8         34.79         35.54        18.46 o
  -4  10   8        575.74        587.67        29.12 o
  -3  10   8         57.31         54.42        14.66 o
  -2  10   8       1023.70       1013.78        29.09 o
  -1  10   8        335.93        329.50        31.36 o
   0  10   8       7011.48       7143.58       186.04 o
   1  10   8        333.89        384.74        49.52 o
   2  10   8       1102.09       1011.04        54.61 o
   3  10   8         51.63         40.34        22.76 o
   4  10   8        661.53        570.11        88.94 o
   5  10   8         27.28         52.63        23.15 o
   6  10   8        585.87        562.42        68.93 o
   7  10   8       1081.46       1105.10        85.18 o
   8  10   8         23.69         21.33        25.36 o
   9  10   8        137.22        124.32        33.47 o
  10  10   8       1867.55       2051.76        72.64 o
  11  10   8         14.47          0.00        76.29 o
 -10  11   8        850.91       1067.49       114.43 o
  -9  11   8        277.53        268.02        41.44 o
  -8  11   8        297.74        344.76        39.22 o
  -7  11   8         37.91         56.60        25.37 o
  -6  11   8        845.27        852.60        42.79 o
  -5  11   8       1085.19       1073.26        40.50 o
  -4  11   8         60.82         68.82        19.25 o
  -3  11   8         10.22         10.28        16.69 o
  -2  11   8        246.45        267.13        22.79 o
  -1  11   8       2071.88       2099.20        60.74 o
   0  11   8          0.00         17.40        22.27 o
   1  11   8       1987.16       2011.08        76.54 o
   2  11   8        234.00        242.43        35.48 o
   3  11   8          7.40         49.80        24.96 o
   4  11   8         66.26         81.08        38.98 o
   5  11   8       1036.03       1034.59        55.91 o
   6  11   8        817.39        794.37        54.33 o
   7  11   8         41.18         29.91        43.08 o
   8  11   8        279.48        305.84        41.80 o
   9  11   8        263.23        225.44        46.51 o
  10  11   8        887.57        976.20        59.29 o
 -10  12   8         11.73         97.79        36.32 o
  -9  12   8        179.79        242.28        42.67 o
  -8  12   8        269.57        337.63        48.78 o
  -7  12   8         83.71        115.86        27.92 o
  -6  12   8       1143.87       1170.50        48.54 o
  -5  12   8          2.80         15.89        20.33 o
  -4  12   8        183.00        200.84        25.30 o
  -3  12   8        280.13        269.80        25.11 o
  -2  12   8       4053.54       3958.21        67.15 o
  -1  12   8        734.31        755.04        34.37 o
   0  12   8         71.42         79.53        25.98 o
   1  12   8        764.97        733.49        71.60 o
   2  12   8       4006.49       3981.31       121.20 o
   3  12   8        288.17        249.66        38.25 o
   4  12   8        175.81        207.43       108.41 o
   5  12   8          5.10          9.11        27.24 o
   6  12   8       1192.73       1157.10       136.40 o
   7  12   8         86.50        114.30        52.37 o
   8  12   8        277.49        290.25        56.92 o
   9  12   8        217.11        197.75        34.54 o
  10  12   8         11.75         12.43        36.48 o
  -9  13   8        112.08        131.24        38.06 o
  -8  13   8        409.09        455.67        46.57 o
  -7  13   8        597.42        684.03        58.30 o
  -6  13   8        746.29        874.65        84.21 o
  -5  13   8        700.26        726.07        39.32 o
  -4  13   8         19.06         29.72        20.92 o
  -3  13   8       4078.81       4016.34        72.38 o
  -2  13   8         19.07         22.05        17.41 o
  -1  13   8        397.37        405.00        43.34 o
   0  13   8          0.01         19.75        24.43 o
   1  13   8        362.33        359.86        62.24 o
   2  13   8         13.07         26.16        27.33 o
   3  13   8       4073.86       4117.59       127.02 o
   4  13   8         13.36          9.29        29.19 o
   5  13   8        676.45        638.39        58.18 o
   6  13   8        683.49        771.19        61.06 o
   7  13   8        622.86        490.47        55.06 o
   8  13   8        349.11        319.64        63.03 o
   9  13   8        125.71        153.17        38.05 o
  -8  14   8        121.13        147.84        33.59 o
  -7  14   8        262.71        355.22        49.03 o
  -6  14   8         89.46         98.89        28.50 o
  -5  14   8        128.29        187.24        27.45 o
  -4  14   8          1.43         23.01        22.99 o
  -3  14   8        455.47        538.17        40.53 o
  -2  14   8        813.93        860.71        36.23 o
  -1  14   8        546.50        488.85        46.65 o
   0  14   8       6501.86       6629.22       216.82 o
   1  14   8        574.57        604.51       126.41 o
   2  14   8        865.66        885.24        60.90 o
   3  14   8        458.81        483.50        54.22 o
   4  14   8          0.39         45.00        29.19 o
   5  14   8         96.89         36.68        34.13 o
   6  14   8         72.14         65.99        42.16 o
   7  14   8        236.82        154.28        36.59 o
   8  14   8        120.26        279.73        84.32 o
  -7  15   8        525.92        518.40        45.38 o
  -6  15   8        964.81       1070.84        55.53 o
  -5  15   8          9.75         33.45        27.10 o
  -4  15   8          1.14         54.47        29.06 o
  -3  15   8          7.89         12.81        26.38 o
  -2  15   8        156.90        179.88        26.62 o
  -1  15   8         94.39        113.90        27.16 o
   0  15   8          0.34         28.35        25.53 o
   1  15   8         99.55         60.81        30.44 o
   2  15   8        133.24        133.04        33.92 o
   3  15   8          5.05          0.00        29.58 o
   4  15   8          0.55         47.85        32.67 o
   5  15   8         10.73         32.53        42.83 o
   6  15   8        922.40       1074.90        90.34 o
   7  15   8        500.53        627.44       156.53 o
  -6  16   8         98.37         63.07        65.03 o
  -5  16   8        271.62        241.71        40.76 o
  -4  16   8         20.15         44.25        30.25 o
  -3  16   8        296.16        325.30        37.74 o
  -2  16   8         27.43         49.66        26.56 o
  -1  16   8        100.01        118.79        36.04 o
   0  16   8         78.32        116.44        29.63 o
   1  16   8         70.68         23.51        31.40 o
   2  16   8         33.41         22.87        30.78 o
   3  16   8        264.42        190.43        41.09 o
   4  16   8         21.88         17.28        36.87 o
   5  16   8        273.23        223.92        44.57 o
   6  16   8        104.74         73.22        38.38 o
  -5  17   8        198.84        193.95        41.22 o
  -4  17   8          7.16         14.92        34.70 o
  -3  17   8          2.56         25.82        31.41 o
  -2  17   8         84.09         89.14        31.61 o
  -1  17   8          0.00          0.00        32.01 o
   0  17   8          0.36          6.75        31.17 o
   1  17   8          0.57          0.00        34.36 o
   2  17   8         82.08         38.68        52.87 o
   3  17   8          8.14         25.48        35.40 o
   4  17   8          3.23         13.00        35.64 o
   5  17   8        196.46        322.56        59.26 o
  -3  18   8        468.21        485.04        68.12 o
  -2  18   8        414.27        493.28        53.95 o
  -1  18   8         52.60         43.36        62.24 o
   0  18   8        117.61         88.60        66.25 o
   1  18   8         39.94         50.05        38.09 o
   2  18   8        405.60        352.10        58.11 o
   3  18   8        440.58        608.55       113.70 o
 -12   1   9        253.98        179.06        34.65 o
 -11   1   9       1260.54       1328.31        80.30 o
 -10   1   9          5.09         39.75        35.55 o
  -9   1   9        137.42        102.64        33.08 o
  -8   1   9        340.96        304.88        40.95 o
  -7   1   9        131.20        121.57        22.36 o
  -6   1   9          1.90         12.98        13.51 o
  -5   1   9        209.15        181.81        16.83 o
  -4   1   9          1.57         19.29        10.41 o
  -3   1   9        210.07        254.66        28.22 o
  -2   1   9          8.38         20.96        10.48 o
  -1   1   9        454.88        377.88        24.16 o
   0   1   9         33.44         24.99        10.41 o
   1   1   9        439.22        390.71        22.50 o
   2   1   9         11.29          0.00        16.06 o
   3   1   9        242.05        263.53        23.06 o
   4   1   9          1.41          2.68        10.76 o
   5   1   9        199.16        177.56        34.28 o
   6   1   9          2.60          0.00        18.00 o
   7   1   9        127.53        151.18        28.38 o
   8   1   9        327.12        239.33        80.97 o
   9   1   9        153.95         97.70        44.17 o
  10   1   9          6.96         36.14        45.51 o
  11   1   9       1245.40       1655.47       116.44 o
  12   1   9        244.27        132.50        64.24 o
 -12   2   9        107.69         97.46        38.43 o
 -11   2   9        156.52         69.22        30.19 o
 -10   2   9          8.37         21.26        24.29 o
  -9   2   9       3458.60       3212.51        85.23 o
  -8   2   9        777.64        819.05        40.37 o
  -7   2   9       1051.68        912.03        38.87 o
  -6   2   9        873.50        778.93        27.36 o
  -5   2   9        518.28        490.78        26.59 o
  -4   2   9        408.09        485.71        20.50 o
  -3   2   9        830.92        769.40        27.41 o
  -2   2   9        498.59        498.61        22.33 o
  -1   2   9        361.83        332.19        32.84 o
   0   2   9          0.24          9.26         9.56 o
   1   2   9        317.02        307.27        17.70 o
   2   2   9        469.77        453.69        20.91 o
   3   2   9        824.38        707.64        28.91 o
   4   2   9        409.51        471.25        24.90 o
   5   2   9        517.24        457.81        25.61 o
   6   2   9        881.76        798.40        62.66 o
   7   2   9        983.43        834.95        48.55 o
   8   2   9        785.79        771.25        46.05 o
   9   2   9       3383.51       3294.89       159.27 o
  11   2   9        155.16         98.25        36.87 o
  12   2   9        115.63         73.28        40.84 o
 -12   3   9         38.04         21.47        31.41 o
 -11   3   9        102.91         96.76        28.74 o
 -10   3   9          9.81         33.54        25.76 o
  -9   3   9        679.60        579.13        40.34 o
  -8   3   9          9.54          2.33        18.98 o
  -7   3   9        549.12        502.51        33.72 o
  -6   3   9         97.87        185.63        30.21 o
  -5   3   9       1655.89       1518.98        32.95 o
  -4   3   9         44.01         54.50        19.02 o
  -3   3   9        420.20        489.21        24.24 o
  -2   3   9        149.89        161.17        24.15 o
  -1   3   9       9135.68       9263.88       180.32 o
   0   3   9        400.64        391.06        19.35 o
   1   3   9       9029.48       9105.14       133.13 o
   2   3   9        145.95        145.46        15.98 o
   3   3   9        369.54        497.30        53.49 o
   4   3   9         33.07         40.08        17.19 o
   5   3   9       1653.52       1528.15        40.35 o
   6   3   9         98.57        198.32        28.20 o
   7   3   9        578.94        469.68        26.73 o
   8   3   9         11.87         14.87        25.34 o
   9   3   9        653.85        675.27        55.83 o
  10   3   9          9.30         58.89        41.49 o
  11   3   9        106.15         97.22        36.76 o
  12   3   9         31.24         17.16        41.35 o
 -12   4   9        693.36        656.80        56.88 o
 -11   4   9        108.72        118.77        31.51 o
 -10   4   9         89.74        118.93        35.92 o
  -9   4   9         66.03         18.09        22.55 o
  -8   4   9        214.80        191.23        25.18 o
  -7   4   9        633.59        672.41        37.05 o
  -6   4   9          8.18         10.39        14.35 o
  -5   4   9         67.12         44.38        13.38 o
  -4   4   9        131.82        150.09        16.46 o
  -3   4   9        483.29        470.01        30.14 o
  -2   4   9       1602.54       1715.13        42.16 o
  -1   4   9        728.99        668.82        25.63 o
   0   4   9          1.20          0.28         9.86 o
   1   4   9        668.95        649.63        42.67 o
   2   4   9       1620.94       1607.16        35.54 o
   3   4   9        425.43        410.85        36.32 o
   4   4   9        110.60        108.36        15.93 o
   5   4   9         72.74         50.72        12.75 o
   6   4   9         14.54         15.42        11.59 o
   7   4   9        639.63        717.10        33.99 o
   8   4   9        217.90        210.66        26.85 o
   9   4   9         58.32         81.39        29.19 o
  10   4   9         90.98        117.98        68.93 o
  11   4   9        119.23        133.76        47.51 o
  12   4   9        666.93        765.76       113.10 o
 -12   5   9         46.93         44.94        37.72 o
 -11   5   9        133.76        119.57        42.48 o
 -10   5   9        301.96        251.34        30.51 o
  -9   5   9        109.07         79.15        29.36 o
  -8   5   9        391.72        376.72        34.95 o
  -7   5   9        101.13        102.85        19.93 o
  -6   5   9        122.58        110.84        17.34 o
  -5   5   9        232.54        264.30        21.08 o
  -4   5   9        650.16        634.79        24.09 o
  -3   5   9       1144.13       1129.74        26.13 o
  -2   5   9        993.86       1006.65        33.18 o
  -1   5   9         31.00         32.43        11.52 o
   0   5   9          1.10          8.18         9.67 o
   1   5   9         32.19         37.05        12.89 o
   2   5   9        990.42        924.37        26.47 o
   3   5   9       1118.55       1116.89        34.19 o
   4   5   9        627.99        638.09        39.64 o
   5   5   9        201.71        244.20        35.62 o
   6   5   9        117.59         70.68        18.42 o
   7   5   9        104.19        111.89        27.81 o
   8   5   9        405.68        451.37        48.55 o
   9   5   9        103.99        244.40       186.04 o
  10   5   9        322.97        454.07        80.30 o
  11   5   9        133.03        129.99        65.58 o
  12   5   9         44.85         56.92        48.85 o
 -11   6   9        692.70        809.66        56.43 o
 -10   6   9         44.38         11.00        24.49 o
  -9   6   9        115.42        104.51        24.64 o
  -8   6   9        309.52        252.75        29.59 o
  -7   6   9       3245.50       3105.75        70.29 o
  -6   6   9        119.52         97.69        18.57 o
  -5   6   9        114.60        115.15        17.07 o
  -4   6   9          0.77         27.24        12.70 o
  -3   6   9        775.85        779.72        24.93 o
  -2   6   9        171.92        173.93        18.81 o
  -1   6   9        366.86        346.80        20.21 o
   0   6   9          0.03          3.16         9.94 o
   1   6   9        368.10        390.22        27.50 o
   2   6   9        162.11        204.63        37.63 o
   3   6   9        785.37        746.97        98.37 o
   4   6   9          0.57          5.62        18.86 o
   5   6   9         96.97         95.21        22.76 o
   6   6   9        135.63        178.29        32.64 o
   7   6   9       3196.77       3140.21       127.82 o
   8   6   9        325.11        355.65        64.91 o
   9   6   9        131.06        161.87        72.27 o
  10   6   9         36.50         50.59        32.15 o
  11   6   9        673.72        648.82       116.37 o
 -11   7   9        136.23        101.20        34.03 o
 -10   7   9          0.35          4.33        27.00 o
  -9   7   9        789.34        789.41        46.82 o
  -8   7   9        137.83        139.42        25.20 o
  -7   7   9        676.23        640.57        39.56 o
  -6   7   9       2228.72       2273.95        79.13 o
  -5   7   9         94.04         74.56        17.00 o
  -4   7   9         20.41         17.67        13.78 o
  -3   7   9       1545.35       1515.63        33.61 o
  -2   7   9        379.31        366.47        29.29 o
  -1   7   9       3423.20       3252.28        60.19 o
   0   7   9          7.92         21.03        17.08 o
   1   7   9       3541.54       3092.36       183.70 o
   2   7   9        359.01        262.82        34.64 o
   3   7   9       1545.51       1510.28        62.68 o
   4   7   9         12.28         11.44        20.56 o
   5   7   9         82.93         37.48        45.51 o
   6   7   9       2259.38       2120.41        81.36 o
   7   7   9        699.60        490.94        50.26 o
   8   7   9        121.13        131.44        29.46 o
   9   7   9        768.87        967.89        65.35 o
  10   7   9          0.00         29.44        32.67 o
  11   7   9        117.27        129.24        42.54 o
 -11   8   9        260.92        289.51        35.85 o
 -10   8   9        164.08        210.00        61.01 o
  -9   8   9       1120.66       1330.87        53.87 o
  -8   8   9        181.63        171.59        29.36 o
  -7   8   9        634.60        735.40        40.65 o
  -6   8   9        181.02        184.61        24.52 o
  -5   8   9        679.62        664.03        32.58 o
  -4   8   9         82.22         64.20        16.66 o
  -3   8   9        904.35        935.33        28.23 o
  -2   8   9        447.51        504.63        32.84 o
  -1   8   9        875.80        890.59        33.56 o
   0   8   9          0.00          2.16        14.20 o
   1   8   9        839.83        788.99        87.00 o
   2   8   9        443.04        418.79        38.83 o
   3   8   9        856.02        884.12        51.10 o
   4   8   9         89.86         86.43        25.08 o
   5   8   9        723.41        659.67        61.50 o
   6   8   9        220.71        228.85        36.87 o
   7   8   9        604.62        628.57       127.08 o
   8   8   9        174.99        130.92        30.60 o
   9   8   9       1194.36       1220.49        72.04 o
  10   8   9        154.00        177.38        56.21 o
  11   8   9        260.23        282.84        53.47 o
 -10   9   9        548.29        577.21        53.30 o
  -9   9   9        268.86        324.54        35.99 o
  -8   9   9        128.07        146.69        27.27 o
  -7   9   9        137.28        137.03        36.90 o
  -6   9   9          0.73         18.82        20.98 o
  -5   9   9        387.74        360.86        29.65 o
  -4   9   9         88.23         85.15        18.29 o
  -3   9   9          0.44         12.55        14.27 o
  -2   9   9       1117.17       1208.84        47.59 o
  -1   9   9         26.26          2.90        15.52 o
   0   9   9        538.92        619.06        32.12 o
   1   9   9         18.58          1.50        18.97 o
   2   9   9       1164.36       1088.79        56.92 o
   3   9   9          0.18         29.09        23.06 o
   4   9   9         96.41         57.74        25.70 o
   5   9   9        366.49        375.55        60.90 o
   6   9   9          4.83         42.06        25.70 o
   7   9   9        118.77         96.05        39.48 o
   8   9   9        133.98        180.51        35.89 o
   9   9   9        257.28        251.87        39.31 o
  10   9   9        555.49        521.36       102.32 o
 -10  10   9         76.81         65.25        34.28 o
  -9  10   9        326.29        294.24        37.58 o
  -8  10   9         65.00        102.37        27.18 o
  -7  10   9        603.12        653.35        51.54 o
  -6  10   9        210.89        205.15        26.70 o
  -5  10   9        318.35        288.21        26.82 o
  -4  10   9        236.63        249.24        23.66 o
  -3  10   9         43.42         27.92        16.28 o
  -2  10   9        331.22        318.60        25.58 o
  -1  10   9         96.34         66.54        19.57 o
   0  10   9          0.09         37.42        24.12 o
   1  10   9        124.32         97.99        27.44 o
   2  10   9        325.16        321.40        40.61 o
   3  10   9         46.08         43.00        28.78 o
   4  10   9        255.40        244.53        46.84 o
   5  10   9        294.87        271.97        72.27 o
   6  10   9        191.81        272.91        80.97 o
   7  10   9        582.57        606.35        80.24 o
   8  10   9         47.91        119.12        57.55 o
   9  10   9        310.01        326.58        55.52 o
  10  10   9         79.56         73.84        39.59 o
 -10  11   9         79.29         53.65        36.99 o
  -9  11   9        249.44        270.08        34.18 o
  -8  11   9        346.53        326.85        34.60 o
  -7  11   9       1663.06       1611.90        57.84 o
  -6  11   9         22.11         27.84        23.73 o
  -5  11   9        202.93        164.07        27.38 o
  -4  11   9        237.12        257.17        30.40 o
  -3  11   9       3455.13       3462.47        64.11 o
  -2  11   9        177.65        210.23        20.69 o
  -1  11   9       2439.06       2312.57        66.02 o
   0  11   9       1183.00       1146.60        60.44 o
   1  11   9       2419.31       2305.18        85.54 o
   2  11   9        172.14        129.40        30.70 o
   3  11   9       3535.07       3435.10       111.25 o
   4  11   9        229.17        250.45        70.94 o
   5  11   9        198.47        164.97        46.84 o
   6  11   9         31.46         89.09        31.83 o
   7  11   9       1667.12       1577.78        84.21 o
   8  11   9        357.28        291.14        48.09 o
   9  11   9        240.12        172.42        36.42 o
  10  11   9         78.98         78.97        76.29 o
  -9  12   9        156.21        159.86        34.76 o
  -8  12   9        173.19        220.38        33.42 o
  -7  12   9       3191.20       3306.33        80.89 o
  -6  12   9         30.68         38.87        25.40 o
  -5  12   9        109.18         74.86        24.71 o
  -4  12   9          8.24         16.51        20.15 o
  -3  12   9       3009.50       2908.25        58.94 o
  -2  12   9         52.51         91.58        19.54 o
  -1  12   9        486.41        455.37        39.26 o
   0  12   9          0.07         23.59        25.25 o
   1  12   9        452.21        423.51        48.18 o
   2  12   9         51.77         41.77        26.24 o
   3  12   9       2811.55       2863.78       214.81 o
   4  12   9          2.37         31.03        29.58 o
   5  12   9        119.03         91.80        43.50 o
   6  12   9         48.89         48.88        32.12 o
   7  12   9       3091.36       3208.02       105.13 o
   8  12   9        157.14        244.40        86.01 o
   9  12   9        152.10        220.84        80.30 o
  -8  13   9         60.68        187.62        66.91 o
  -7  13   9          1.28         31.50        28.09 o
  -6  13   9          2.61         27.45        26.20 o
  -5  13   9         51.58         19.02        23.63 o
  -4  13   9          5.53         22.06        22.72 o
  -3  13   9         98.38        117.36        25.52 o
  -2  13   9         69.79         73.31        19.33 o
  -1  13   9        629.90        666.21        32.16 o
   0  13   9        226.70        356.02        82.98 o
   1  13   9        609.01        796.75       111.09 o
   2  13   9         62.69         85.40        66.25 o
   3  13   9         84.36         81.89        30.17 o
   4  13   9          3.60         22.94        30.11 o
   5  13   9         53.13         20.63        31.69 o
   6  13   9          0.37          0.00        31.82 o
   7  13   9          2.88         57.98        34.36 o
   8  13   9         72.37         32.36        45.51 o
  -8  14   9          0.29        131.16        68.26 o
  -7  14   9          0.81         58.22        31.50 o
  -6  14   9        208.97        231.79        39.09 o
  -5  14   9        581.61        689.23        80.91 o
  -4  14   9         18.10         22.65        23.77 o
  -3  14   9          3.72          0.69        24.85 o
  -2  14   9         86.17        106.92        20.88 o
  -1  14   9         72.08         58.80        24.41 o
   0  14   9          0.08         47.94        29.18 o
   1  14   9         79.46         94.04        34.64 o
   2  14   9         79.18         75.18        42.16 o
   3  14   9          8.61         30.95        29.19 o
   4  14   9         26.01          0.00        30.40 o
   5  14   9        604.73        665.75        62.81 o
   6  14   9        217.51        143.61        38.83 o
   7  14   9          1.43         26.23        37.02 o
   8  14   9          1.42         13.10        37.29 o
  -7  15   9         65.34         76.54        33.99 o
  -6  15   9          6.47         65.09        31.16 o
  -5  15   9        306.41        279.31        49.45 o
  -4  15   9         70.04         53.82        28.15 o
  -3  15   9        174.41        195.02        27.62 o
  -2  15   9          0.10         37.49        22.81 o
  -1  15   9        108.10         83.88        23.70 o
   0  15   9          8.82         20.25        23.68 o
   1  15   9        126.14        143.11        35.62 o
   2  15   9          0.45          0.00        31.82 o
   3  15   9        185.43        234.68        47.51 o
   4  15   9         92.59         70.69        37.28 o
   5  15   9        290.60        168.00        53.54 o
   6  15   9          2.05          0.00        38.09 o
   7  15   9         66.16         65.58        42.32 o
  -5  16   9       1055.06       1083.21        57.86 o
  -4  16   9         56.22         47.89        34.66 o
  -3  16   9        766.61        820.32        54.84 o
  -2  16   9         80.31        105.77        31.62 o
  -1  16   9         10.89         11.81        27.94 o
   0  16   9          0.05         12.87        29.17 o
   1  16   9          3.08         23.49        34.07 o
   2  16   9         99.17         70.22        32.83 o
   3  16   9        753.43        714.01       125.07 o
   4  16   9         61.21         55.10        40.61 o
   5  16   9        968.29       1012.24       135.18 o
  -4  17   9         47.73         76.66        39.28 o
  -3  17   9         21.05         37.33        33.02 o
  -2  17   9         88.42         84.90        37.99 o
  -1  17   9        491.02        592.45        53.97 o
   0  17   9         67.50          8.56        30.52 o
   1  17   9        459.71        418.62        46.85 o
   2  17   9         83.88         30.25        35.64 o
   3  17   9         18.61         14.74        37.29 o
   4  17   9         43.99         42.12        58.22 o
  -1  18   9         16.66          4.71        39.36 o
   0  18   9          0.38          6.66        35.45 o
   1  18   9         11.67          8.66        39.86 o
 -12   0  10        275.17        437.73       149.23 o
 -11   0  10        117.46        149.90        56.21 o
 -10   0  10       2541.22       2388.79       136.52 o
  -9   0  10        299.43        283.74        57.55 o
  -8   0  10        518.64        578.99        56.60 o
  -7   0  10       1630.16       1583.98        74.61 o
  -6   0  10         58.73         54.13        28.30 o
  -5   0  10          8.19          6.23        19.84 o
  -4   0  10        398.86        368.30        33.18 o
  -3   0  10        153.07        206.02        70.94 o
  -2   0  10       2922.10       2802.60        70.96 o
  -1   0  10       1199.55       1138.52        40.70 o
   0   0  10      14273.76      14472.79       287.25 o
   1   0  10       1199.73       1182.25        39.99 o
   2   0  10       3012.85       2823.88        83.81 o
   3   0  10        182.69        187.73        26.10 o
   4   0  10        415.29        370.65        32.40 o
   5   0  10          7.03          7.05        17.03 o
   6   0  10         55.34         41.43        19.81 o
   7   0  10       1642.34       1687.33        64.96 o
   8   0  10        524.38        568.17        46.23 o
   9   0  10        298.88        358.08        44.69 o
  10   0  10       2422.58       2490.51       139.19 o
  11   0  10        107.47        360.03        91.01 o
  12   0  10        320.30        547.41       115.10 o
 -12   1  10        298.47        270.63        41.89 o
 -11   1  10        412.10        398.00        53.83 o
 -10   1  10        285.53        348.63        60.09 o
  -9   1  10         22.74         40.96        26.59 o
  -8   1  10       1296.48       1327.03        56.02 o
  -7   1  10        630.81        584.30        65.78 o
  -6   1  10       2714.17       2741.30        58.29 o
  -5   1  10          1.95         15.45        12.94 o
  -4   1  10          2.90         18.39        12.16 o
  -3   1  10        354.58        368.49        25.06 o
  -2   1  10        344.52        324.66        22.68 o
  -1   1  10         45.76         41.72        11.85 o
   0   1  10          0.55         27.94        10.08 o
   1   1  10         44.79         53.01        10.92 o
   2   1  10        334.17        307.82        26.46 o
   3   1  10        347.02        319.23        28.15 o
   4   1  10          0.37          0.00        13.74 o
   5   1  10          6.42          2.23        12.19 o
   6   1  10       2712.10       2757.45        59.64 o
   7   1  10        593.44        546.34        35.27 o
   8   1  10       1293.60       1285.12        42.12 o
   9   1  10         23.83         24.16        17.80 o
  10   1  10        284.81        199.65        29.04 o
  11   1  10        404.64        404.20        95.03 o
  12   1  10        296.27        631.23        79.02 o
 -11   2  10        394.35        363.61        42.62 o
 -10   2  10        137.42        111.73        35.18 o
  -9   2  10          7.85         17.03        22.93 o
  -8   2  10         53.54         55.96        32.65 o
  -7   2  10        399.39        364.52        37.28 o
  -6   2  10        202.15        161.17        19.09 o
  -5   2  10        254.06        272.84        20.37 o
  -4   2  10       1234.34       1333.75        30.91 o
  -3   2  10        101.09        120.72        16.01 o
  -2   2  10        688.32        647.17        26.56 o
  -1   2  10        530.80        519.48        23.79 o
   0   2  10       1596.32       1642.72        37.10 o
   1   2  10        550.40        564.79        24.89 o
   2   2  10        674.76        671.53        27.59 o
   3   2  10         97.15         95.27        13.34 o
   4   2  10       1265.87       1302.21        41.73 o
   5   2  10        275.39        259.18        28.39 o
   6   2  10        206.14        141.93        21.44 o
   7   2  10        414.24        421.45        28.22 o
   8   2  10         57.14         42.32        20.86 o
   9   2  10          6.12          7.44        18.52 o
  10   2  10        135.05        122.34        27.26 o
  11   2  10        366.21        424.37       106.40 o
 -11   3  10          0.04          1.01        28.68 o
 -10   3  10        499.09        503.34        49.50 o
  -9   3  10        114.13        107.38        25.69 o
  -8   3  10       1300.84       1363.71        50.62 o
  -7   3  10         34.96         56.95        21.42 o
  -6   3  10         27.40         47.22        19.50 o
  -5   3  10        580.77        581.42        32.11 o
  -4   3  10        360.02        359.38        24.24 o
  -3   3  10        637.73        587.72        30.25 o
  -2   3  10         30.03         20.70        12.82 o
  -1   3  10         39.51         34.16        12.78 o
   0   3  10          0.18         22.15        13.48 o
   1   3  10         47.04         38.66        11.33 o
   2   3  10         25.61         35.83        11.05 o
   3   3  10        612.28        579.92        26.86 o
   4   3  10        354.67        367.82        25.31 o
   5   3  10        583.47        603.18        29.15 o
   6   3  10         27.32         32.14        14.44 o
   7   3  10         32.29         41.85        19.71 o
   8   3  10       1361.21       1336.00        44.70 o
   9   3  10        124.24        108.24        27.54 o
  10   3  10        527.69        633.07        45.43 o
  11   3  10          0.00         58.53        37.77 o
 -11   4  10          2.03         14.68        28.65 o
 -10   4  10       1470.98       1526.78        58.16 o
  -9   4  10         29.41         26.79        24.01 o
  -8   4  10        970.91       1013.86        45.27 o
  -7   4  10       1141.36       1147.60        45.12 o
  -6   4  10       1291.23       1240.85        42.71 o
  -5   4  10        282.81        208.56        20.16 o
  -4   4  10       2171.28       2086.20        39.38 o
  -3   4  10        691.29        676.67        29.91 o
  -2   4  10         16.57         21.54        13.12 o
  -1   4  10       1119.02       1001.96        30.83 o
   0   4  10       8688.50       8614.49       150.81 o
   1   4  10       1161.21       1080.50        32.76 o
   2   4  10         11.24         37.08        13.72 o
   3   4  10        691.75        691.44        28.76 o
   4   4  10       2185.34       2159.97        49.92 o
   5   4  10        301.39        260.90        39.02 o
   6   4  10       1283.84       1224.13        37.78 o
   7   4  10       1162.04       1146.08        49.40 o
   8   4  10        961.26        999.39        47.79 o
   9   4  10         36.93         19.57        21.52 o
  10   4  10       1421.70       1403.94        79.64 o
  11   4  10          3.74         70.26        33.85 o
 -11   5  10         76.82         65.34        35.70 o
 -10   5  10        214.12        152.12        30.81 o
  -9   5  10        902.91        934.84        58.34 o
  -8   5  10       1380.51       1333.95        50.21 o
  -7   5  10         18.79         11.10        19.74 o
  -6   5  10       6216.32       6154.76       110.13 o
  -5   5  10         36.76         53.01        16.02 o
  -4   5  10        523.36        509.38        27.49 o
  -3   5  10        418.35        387.31        23.19 o
  -2   5  10       1091.48       1087.04        35.16 o
  -1   5  10        898.02        946.01        33.64 o
   0   5  10          0.03         20.08        12.34 o
   1   5  10        872.94        936.17        30.93 o
   2   5  10       1141.13       1127.42        33.69 o
   3   5  10        433.83        379.43        35.80 o
   4   5  10        527.73        581.46        38.66 o
   5   5  10         45.68         36.68        19.04 o
   6   5  10       6280.18       6159.47       134.90 o
   7   5  10         21.26          7.37        19.90 o
   8   5  10       1382.52       1322.08        55.13 o
   9   5  10        863.07       1017.07        88.33 o
  10   5  10        242.54        232.88        65.58 o
  11   5  10         74.26        130.13        43.94 o
 -11   6  10         96.50         91.70        41.80 o
 -10   6  10         61.10         46.36        27.15 o
  -9   6  10         22.36         14.12        24.73 o
  -8   6  10         59.10         76.81        23.82 o
  -7   6  10        161.18        149.90        25.16 o
  -6   6  10       2035.01       1910.77        53.70 o
  -5   6  10        107.90         95.21        17.97 o
  -4   6  10          0.09          8.71        14.53 o
  -3   6  10         25.78         14.52        14.21 o
  -2   6  10       1826.13       1779.77        43.33 o
  -1   6  10        108.38        108.76        16.80 o
   0   6  10       2813.12       2815.75        54.88 o
   1   6  10        102.03         84.56        15.06 o
   2   6  10       1801.49       1850.95        43.52 o
   3   6  10         29.11         35.90        28.78 o
   4   6  10          0.23          0.00        19.04 o
   5   6  10        100.96        111.56        20.49 o
   6   6  10       2163.42       1937.25        62.41 o
   7   6  10        163.65        148.71        25.10 o
   8   6  10         67.19         66.51        24.94 o
  10   6  10         60.19        178.01        58.89 o
  11   6  10         87.62        105.58        40.49 o
 -11   7  10        104.52        103.33        35.08 o
 -10   7  10         12.14         30.88        27.51 o
  -9   7  10          2.02         10.42        25.88 o
  -8   7  10        139.94        180.46        28.57 o
  -7   7  10        126.88        101.64        24.52 o
  -6   7  10        331.19        347.70        33.31 o
  -5   7  10        143.35        135.96        18.88 o
  -4   7  10          1.23          0.00        15.00 o
  -3   7  10        320.39        319.27        25.53 o
  -2   7  10          2.41          7.55        17.46 o
  -1   7  10        136.59        140.37        26.27 o
   0   7  10          0.08          8.10        14.76 o
   1   7  10        131.23        123.42        16.96 o
   2   7  10          2.36          3.16        15.63 o
   3   7  10        273.66        271.42        35.63 o
   4   7  10          1.58          8.39        21.15 o
   5   7  10        147.55        101.08        37.48 o
   6   7  10        342.35        318.11        36.53 o
   7   7  10        121.76         97.47        23.68 o
   8   7  10        128.51        136.74        33.49 o
   9   7  10          3.24         77.63        61.57 o
  10   7  10         14.09          0.00        38.59 o
  11   7  10         98.72         54.64        41.59 o
 -10   8  10        485.39        583.07        73.78 o
  -9   8  10        173.02        131.85        30.32 o
  -8   8  10        188.93        215.70        30.05 o
  -7   8  10          0.14         15.89        22.06 o
  -6   8  10        862.53        856.51        42.28 o
  -5   8  10        404.16        398.44        30.32 o
  -4   8  10        251.20        208.01        20.74 o
  -3   8  10        349.99        335.48        26.67 o
  -2   8  10        615.65        577.25        39.03 o
  -1   8  10         16.89         21.52        22.42 o
   0   8  10       2688.63       2846.34        82.70 o
   1   8  10         15.79         12.35        15.51 o
   2   8  10        647.42        625.66        47.27 o
   3   8  10        346.01        323.73        40.19 o
   4   8  10        280.13        250.89        38.25 o
   5   8  10        406.49        330.33        47.21 o
   6   8  10        904.38        943.20        92.06 o
   7   8  10          0.40         38.77        22.04 o
   8   8  10        174.72        195.83        87.80 o
   9   8  10        179.25        130.51        37.13 o
  10   8  10        498.74        598.27       115.04 o
 -10   9  10         94.89         80.91        34.21 o
  -9   9  10        361.22        390.30        40.44 o
  -8   9  10       1442.32       1537.86        57.79 o
  -7   9  10        127.00        131.99        32.67 o
  -6   9  10       1365.89       1510.49        53.77 o
  -5   9  10         88.50         86.86        20.58 o
  -4   9  10       1938.25       1951.08        48.30 o
  -3   9  10        390.17        437.64        28.65 o
  -2   9  10       1711.08       1716.05        70.43 o
  -1   9  10        110.74         84.42        21.45 o
   0   9  10          0.00          3.87        16.63 o
   1   9  10        102.06        108.80        27.62 o
   2   9  10       1739.30       1684.36        70.74 o
   3   9  10        336.69        380.31        61.57 o
   4   9  10       1991.37       1938.26        78.13 o
   5   9  10         99.06         69.83        28.61 o
   6   9  10       1359.15       1387.99       127.15 o
   7   9  10        122.14        225.92       110.66 o
   8   9  10       1389.98       1324.44        61.63 o
   9   9  10        342.48        270.22        48.55 o
  10   9  10        114.86         75.78        65.58 o
  -9  10  10         70.39        114.37        31.68 o
  -8  10  10        111.52        102.52        28.21 o
  -7  10  10         42.52         23.98        26.47 o
  -6  10  10        175.71        166.90        26.85 o
  -5  10  10        195.41        198.06        25.54 o
  -4  10  10        945.51        976.31        38.31 o
  -3  10  10        476.47        437.58        31.19 o
  -2  10  10       1698.67       1786.85        79.20 o
  -1  10  10       1037.09       1125.21        46.65 o
   0  10  10        921.68        886.46        40.20 o
   1  10  10       1154.31       1058.59        60.13 o
   2  10  10       1692.97       1694.49        73.02 o
   3  10  10        469.13        414.16        45.79 o
   4  10  10        914.05        974.37        60.62 o
   5  10  10        196.57        323.52        48.28 o
   6  10  10        190.86        153.92        48.18 o
   7  10  10         41.68        179.38        70.99 o
   8  10  10         96.67         86.43        28.05 o
   9  10  10         65.99         49.36        29.18 o
  -9  11  10        583.25        553.31        51.14 o
  -8  11  10        443.14        478.84        45.49 o
  -7  11  10         74.47         66.24        28.70 o
  -6  11  10       1750.98       1972.75        66.61 o
  -5  11  10        689.03        750.79        42.28 o
  -4  11  10        224.04        266.70        26.67 o
  -3  11  10         64.14         69.44        19.85 o
  -2  11  10         74.31         96.43        19.93 o
  -1  11  10          0.00         47.13        21.81 o
   0  11  10          0.00          0.00        24.72 o
   1  11  10          0.41         49.91        27.81 o
   2  11  10         73.67         85.10        32.12 o
   3  11  10         57.28         33.08        27.95 o
   4  11  10        221.78        206.04        40.15 o
   5  11  10        660.83        716.13       127.08 o
   6  11  10       1833.27       1929.61       126.41 o
   7  11  10         71.64         55.09        36.81 o
   8  11  10        440.94        454.25        58.15 o
   9  11  10        549.75        536.71        54.72 o
  -8  12  10        399.63        467.51        57.38 o
  -7  12  10        227.23        258.46        34.94 o
  -6  12  10        735.87        766.15        57.18 o
  -5  12  10        308.33        280.01        30.06 o
  -4  12  10          9.39         21.40        22.22 o
  -3  12  10         26.46         32.88        21.15 o
  -2  12  10       3212.65       3332.56        63.18 o
  -1  12  10         30.13         55.25        23.91 o
   0  12  10        648.65        591.41        53.91 o
   1  12  10         31.90         15.60        30.86 o
   2  12  10       3248.56       3223.75       110.62 o
   3  12  10         32.15         23.96        34.80 o
   4  12  10         15.56         72.38        48.85 o
   5  12  10        273.11        268.97        45.89 o
   6  12  10        734.55        748.21        75.62 o
   7  12  10        228.50        175.41        45.06 o
   8  12  10        435.67        520.34        70.10 o
  -7  13  10        128.21        158.34        34.23 o
  -6  13  10        653.78        737.05        51.38 o
  -5  13  10        227.90        227.01        31.11 o
  -4  13  10        832.14        872.92        44.78 o
  -3  13  10         11.39         15.43        21.32 o
  -2  13  10        781.83        884.30        42.27 o
  -1  13  10         22.36         14.12        21.33 o
   0  13  10          0.36          1.08        25.50 o
   1  13  10         29.48          8.34        27.64 o
   2  13  10        694.32        851.19        60.88 o
   3  13  10         14.54         63.96        39.48 o
   4  13  10        836.64        920.49       117.78 o
   5  13  10        193.62        262.36       206.78 o
   6  13  10        630.87        793.56        70.27 o
   7  13  10        103.08         75.72        38.55 o
  -7  14  10        100.13        204.52        78.82 o
  -6  14  10        548.74        650.11        53.21 o
  -5  14  10        176.78        223.79        33.08 o
  -4  14  10        696.04        696.29        43.84 o
  -3  14  10        247.51        259.78        28.42 o
  -2  14  10        745.47        792.85        55.19 o
  -1  14  10        324.80        340.39        36.13 o
   0  14  10       2125.18       2151.99       178.01 o
   1  14  10        329.33        392.15        69.60 o
   2  14  10        725.75        827.20       117.11 o
   3  14  10        242.49        216.91        63.57 o
   4  14  10        715.32        743.06       137.79 o
   5  14  10        182.20        156.76        39.09 o
   6  14  10        526.55        715.14        94.29 o
   7  14  10         96.09         92.98        41.54 o
  -6  15  10        758.30        909.80        84.38 o
  -5  15  10          3.46         57.95        35.55 o
  -4  15  10         42.36        141.04        74.33 o
  -3  15  10         60.44         52.52        29.75 o
  -2  15  10       1209.26       1409.05        82.30 o
  -1  15  10        226.98        258.34        28.32 o
   0  15  10          0.81          0.00        25.53 o
   1  15  10        215.04        207.31        39.88 o
   2  15  10       1255.10       1456.03        97.70 o
   3  15  10         61.37         52.88        66.92 o
   4  15  10         31.40         53.57        64.91 o
   5  15  10          3.42         56.84        38.38 o
   6  15  10        747.96        823.01        79.95 o
  -4  16  10        380.73        476.64        43.17 o
  -3  16  10          2.56         19.62        28.18 o
  -2  16  10         40.42        127.07        34.35 o
  -1  16  10         29.59         23.57        26.25 o
   0  16  10        373.08        446.74        59.50 o
   1  16  10         34.80         38.48        46.18 o
   2  16  10         50.98         69.27        40.19 o
   3  16  10          1.54         43.28        64.91 o
   4  16  10        362.56        477.59        60.97 o
  -2  17  10        546.01        696.42       110.49 o
  -1  17  10         72.27         61.03        34.93 o
   0  17  10          0.11         41.16        45.67 o
   1  17  10         61.85        122.43        32.26 o
   2  17  10        503.22        606.44        74.73 o
 -11   1  11       1293.13       1325.05        67.16 o
 -10   1  11        205.68        152.30        34.62 o
  -9   1  11       1196.13       1265.84        59.73 o
  -8   1  11        306.67        279.63        48.88 o
  -7   1  11        194.76        163.87        30.96 o
  -6   1  11        208.23        168.90        39.24 o
  -5   1  11         71.32         59.72        16.13 o
  -4   1  11        707.81        596.11        28.21 o
  -3   1  11          9.63         20.14        15.11 o
  -2   1  11       2319.51       2304.56        53.28 o
  -1   1  11        317.99        316.71        22.01 o
   0   1  11        746.10        687.69        25.71 o
   1   1  11        307.89        302.06        21.39 o
   2   1  11       2351.68       2313.65        54.77 o
   3   1  11          7.88         34.88        13.51 o
   4   1  11        703.09        607.94        29.49 o
   5   1  11         77.96         52.75        14.86 o
   6   1  11        185.83        127.37        17.52 o
   7   1  11        183.21        144.43        19.44 o
   8   1  11        300.37        272.27        27.63 o
   9   1  11       1167.00       1184.96        45.21 o
  10   1  11        196.29        212.31        38.69 o
  11   1  11       1309.59       1379.09        54.29 o
 -11   2  11        110.81         95.80        37.04 o
 -10   2  11         73.14         66.04        31.65 o
  -9   2  11        311.88        326.11        35.07 o
  -8   2  11       1860.60       1919.95        59.79 o
  -7   2  11         14.79         27.15        19.98 o
  -6   2  11        517.21        503.73        36.86 o
  -5   2  11       1144.81       1077.85        37.54 o
  -4   2  11       1575.19       1476.75        45.60 o
  -3   2  11       6504.67       6374.74       104.73 o
  -2   2  11       2316.77       2273.38        54.71 o
  -1   2  11       1881.47       1899.36        43.80 o
   0   2  11          1.32         12.27        12.20 o
   1   2  11       1856.23       1895.21        39.36 o
   2   2  11       2246.84       2218.51        53.96 o
   3   2  11       6370.93       6388.97       115.19 o
   4   2  11       1556.62       1508.72        48.24 o
   5   2  11       1111.80       1106.14        37.18 o
   6   2  11        522.13        486.42        29.80 o
   7   2  11         19.00         28.21        21.02 o
   8   2  11       1895.42       1902.85        52.69 o
   9   2  11        330.59        358.14        41.57 o
  10   2  11         97.05        102.73        24.08 o
  11   2  11        125.60         96.62        29.01 o
 -11   3  11        459.68        412.40        58.01 o
 -10   3  11       1613.28       1687.48        70.52 o
  -9   3  11        633.73        582.61        69.06 o
  -8   3  11        376.54        365.79        46.48 o
  -7   3  11        687.98        634.50        51.15 o
  -6   3  11       1420.81       1393.91        43.13 o
  -5   3  11          0.38         13.49        16.20 o
  -4   3  11          0.41         34.33        15.18 o
  -3   3  11        171.27        171.11        19.61 o
  -2   3  11       3613.38       3627.69        67.68 o
  -1   3  11       2811.26       2798.03        64.75 o
   0   3  11       1340.51       1205.57        34.75 o
   1   3  11       2830.96       2762.02        53.66 o
   2   3  11       3676.47       3679.36        89.83 o
   3   3  11        202.39        148.25        31.16 o
   4   3  11          0.43         17.83        19.03 o
   5   3  11          0.26         13.12        18.40 o
   6   3  11       1395.99       1420.82        67.81 o
   7   3  11        654.81        623.21        33.80 o
   8   3  11        363.69        383.32        31.38 o
   9   3  11        624.28        570.76        36.94 o
  10   3  11       1648.02       1736.92        55.02 o
  11   3  11        423.14        512.03        57.94 o
 -11   4  11         19.68          4.97        34.84 o
 -10   4  11         61.82         37.97        28.41 o
  -9   4  11        206.40        176.19        28.66 o
  -8   4  11       2013.68       1902.81        60.73 o
  -7   4  11       1601.43       1542.61        52.57 o
  -6   4  11        460.62        445.46        50.81 o
  -5   4  11       1045.87        920.03        35.40 o
  -4   4  11       3162.56       3031.94        55.44 o
  -3   4  11          0.85          9.49        18.01 o
  -2   4  11         74.49         35.72        16.46 o
  -1   4  11         58.05         59.59        15.89 o
   0   4  11          0.14         28.85        14.53 o
   1   4  11         56.30         41.52        19.87 o
   2   4  11         71.30         62.87        14.96 o
   3   4  11          1.09         15.39        14.75 o
   4   4  11       3108.44       3125.49        66.75 o
   5   4  11       1063.95        990.53        74.57 o
   6   4  11        455.00        410.00        28.47 o
   7   4  11       1550.54       1546.34        58.08 o
   8   4  11       1906.19       1823.92        51.15 o
   9   4  11        204.59        171.46        21.73 o
  10   4  11         66.68         55.02        25.11 o
  11   4  11         16.07         18.29        25.58 o
 -10   5  11         25.35         37.67        29.93 o
  -9   5  11        617.04        546.18        47.13 o
  -8   5  11         51.04         77.30        24.06 o
  -7   5  11        170.57        175.59        25.83 o
  -6   5  11       1489.13       1496.95        49.73 o
  -5   5  11        290.22        269.86        39.02 o
  -4   5  11        533.82        522.12        30.34 o
  -3   5  11       1894.24       1777.24        53.59 o
  -2   5  11       5439.69       5441.95       103.61 o
  -1   5  11       2565.74       2596.64        93.06 o
   0   5  11          0.20         11.99        14.00 o
   1   5  11       2443.20       2491.78        91.01 o
   2   5  11       5426.40       5452.00       119.59 o
   3   5  11       1893.24       1813.61        54.62 o
   4   5  11        563.92        581.73        74.53 o
   5   5  11        296.80        244.21        32.45 o
   6   5  11       1491.91       1474.40        55.72 o
   7   5  11        181.39        255.85        50.42 o
   8   5  11         57.13         15.11        23.75 o
   9   5  11        613.78        705.52        49.03 o
  10   5  11         40.41         61.57        48.18 o
 -10   6  11        315.23        275.49        43.27 o
  -9   6  11        484.50        477.10        46.03 o
  -8   6  11        506.70        465.78        42.96 o
  -7   6  11       1453.48       1483.36        53.26 o
  -6   6  11        650.65        626.61        38.95 o
  -5   6  11        255.86        242.00        25.14 o
  -4   6  11        507.82        481.75        30.18 o
  -3   6  11       1753.22       1741.81        42.35 o
  -2   6  11        761.69        668.74        36.52 o
  -1   6  11        511.16        520.10        32.64 o
   0   6  11          0.00         19.61        18.50 o
   1   6  11        519.00        509.72        29.71 o
   2   6  11        754.79        736.80        44.64 o
   3   6  11       1789.16       1964.65       119.12 o
   4   6  11        528.97        551.87        47.04 o
   5   6  11        251.24        220.90        28.33 o
   6   6  11        669.15        592.38        42.70 o
   7   6  11       1554.16       1458.38        59.35 o
   8   6  11        517.43        442.91        45.84 o
   9   6  11        532.00        623.74        50.59 o
  10   6  11        311.32        255.64        34.78 o
 -10   7  11        650.12        766.12        54.76 o
  -9   7  11         31.82         37.70        27.58 o
  -8   7  11          0.05         32.97        25.32 o
  -7   7  11         52.61         33.44        23.71 o
  -6   7  11        159.60        125.47        25.89 o
  -5   7  11        487.43        515.57        36.51 o
  -4   7  11        541.74        503.27        31.09 o
  -3   7  11        105.68        121.97        20.73 o
  -2   7  11       3313.60       3430.73        87.48 o
  -1   7  11       3360.72       3492.57        84.47 o
   0   7  11       2424.28       2452.46        70.84 o
   1   7  11       3460.97       3375.18        98.05 o
   2   7  11       3386.62       3552.20       109.75 o
   3   7  11        123.47         87.04        42.83 o
   4   7  11        568.05        577.71        72.88 o
   5   7  11        474.10        469.68        39.69 o
   6   7  11        167.28        101.73        24.29 o
   7   7  11         52.00         37.96        35.76 o
   8   7  11          1.61         22.59        26.66 o
   9   7  11         33.63         80.88        37.41 o
  10   7  11        620.42        798.91       106.91 o
  -9   8  11       2044.07       2175.74        71.08 o
  -8   8  11        964.92       1022.22        53.60 o
  -7   8  11        819.98        874.62        47.53 o
  -6   8  11        801.14        835.08        43.18 o
  -5   8  11          3.52         22.40        21.13 o
  -4   8  11        814.40        855.23        35.82 o
  -3   8  11        421.71        397.65        30.37 o
  -2   8  11        709.68        657.83        44.23 o
  -1   8  11        376.04        434.42        37.56 o
   0   8  11          0.26         50.95        20.17 o
   1   8  11        367.03        363.93        45.25 o
   2   8  11        718.28        613.04        49.83 o
   3   8  11        403.37        415.82        45.53 o
   4   8  11        880.11        895.26        93.69 o
   5   8  11         14.34         20.88        27.97 o
   6   8  11        741.22        728.83        51.18 o
   7   8  11        841.41        798.72        57.14 o
   8   8  11        942.94       1021.07       100.32 o
   9   8  11       2060.94       2099.04       179.94 o
  -9   9  11        613.84        655.71        67.38 o
  -8   9  11        119.37         96.93        35.28 o
  -7   9  11        119.93        149.48        61.12 o
  -6   9  11        425.51        411.89        40.25 o
  -5   9  11         99.23         97.10        23.33 o
  -4   9  11        235.53        278.29        31.46 o
  -3   9  11        142.70        147.75        36.43 o
  -2   9  11        202.87        186.70        27.29 o
  -1   9  11        861.85       1040.24        47.89 o
   0   9  11          8.14         33.45        19.77 o
   1   9  11        855.85        938.71        59.77 o
   2   9  11        201.93        171.82        30.24 o
   3   9  11        149.48         97.05        43.50 o
   4   9  11        222.30        237.92        41.51 o
   5   9  11         96.18         68.62        29.71 o
   6   9  11        462.88        546.67        90.96 o
   7   9  11        113.80         77.61        45.74 o
   8   9  11        118.99        101.40        33.83 o
   9   9  11        602.78        781.69        98.35 o
  -9  10  11          9.34         15.40        36.77 o
  -8  10  11        255.73        246.22        34.52 o
  -7  10  11        199.82        146.26        39.02 o
  -6  10  11        789.76        803.01        47.36 o
  -5  10  11        260.99        285.08        29.03 o
  -4  10  11        277.85        289.60        26.52 o
  -3  10  11        451.41        460.83        33.77 o
  -2  10  11         12.10         13.29        18.74 o
  -1  10  11         15.89         39.37        22.76 o
   0  10  11          0.34          9.93        20.37 o
   1  10  11         16.74         10.76        24.72 o
   2  10  11         15.25          9.37        25.98 o
   3  10  11        474.09        389.79        49.52 o
   4  10  11        266.99        252.37        39.71 o
   5  10  11        237.61        206.84        36.63 o
   6  10  11        812.36        769.06        76.96 o
   7  10  11        213.34        162.49        35.02 o
   8  10  11        206.85        258.18        95.87 o
   9  10  11         15.33         69.74        62.91 o
  -8  11  11          7.65         51.72        30.67 o
  -7  11  11         47.77         84.37        30.21 o
  -6  11  11         66.18         70.49        27.97 o
  -5  11  11          0.08          8.73        23.72 o
  -4  11  11        327.34        279.98        28.46 o
  -3  11  11        601.51        696.52        36.30 o
  -2  11  11        109.44        140.38        22.54 o
  -1  11  11       5187.68       5276.79       118.46 o
   0  11  11       7555.69       8173.46       216.23 o
   1  11  11       5182.73       5084.07       153.52 o
   2  11  11        106.96         89.75        31.69 o
   3  11  11        600.10        544.73        54.97 o
   4  11  11        332.26        284.42        46.27 o
   5  11  11          1.62         29.44        31.62 o
   6  11  11         54.57          8.03        40.15 o
   7  11  11         67.68        130.80        40.85 o
   8  11  11          8.42         24.33        29.63 o
  -7  12  11        535.27        530.05        49.80 o
  -6  12  11        455.45        576.95        48.54 o
  -5  12  11          1.12         43.19        28.05 o
  -4  12  11        884.23        968.20        45.35 o
  -3  12  11        403.06        372.44        32.81 o
  -2  12  11        470.28        531.81        35.42 o
  -1  12  11         22.09         39.70        31.15 o
   0  12  11          0.15         23.79        29.26 o
   1  12  11         11.28          0.00        30.66 o
   2  12  11        473.58        441.41        55.70 o
   3  12  11        412.62        275.71        45.89 o
   4  12  11        852.73       1102.85       114.43 o
   5  12  11          0.53         68.71        87.67 o
   6  12  11        419.40        443.87        91.68 o
   7  12  11        541.27        646.57        70.32 o
  -6  13  11          0.98         14.34        29.76 o
  -5  13  11        130.07        122.10        30.76 o
  -4  13  11        194.49        157.08        30.01 o
  -3  13  11         44.26         38.57        23.31 o
  -2  13  11       1341.79       1378.17        46.29 o
  -1  13  11        871.25        948.13        53.08 o
   0  13  11         45.53         16.27        32.96 o
   1  13  11        870.54        935.44        84.99 o
   2  13  11       1362.96       1400.48        77.38 o
   3  13  11         55.28         60.33        72.94 o
   4  13  11        219.74        224.89        69.60 o
   5  13  11        129.28        151.37        86.33 o
   6  13  11          0.85          0.00        34.90 o
  -5  14  11          1.33          5.77        29.47 o
  -4  14  11         28.77          5.74        29.00 o
  -3  14  11        672.52        787.21        49.94 o
  -2  14  11          1.90         17.30        23.45 o
  -1  14  11        177.08        187.98        27.17 o
   0  14  11          0.29         27.28        36.58 o
   1  14  11        190.39        284.67       226.86 o
   2  14  11          2.90         37.48        46.84 o
   3  14  11        691.27        786.86       107.07 o
   4  14  11         29.04         47.02        35.45 o
   5  14  11          1.77         23.61        35.16 o
  -4  15  11        370.65        444.00        54.00 o
  -3  15  11         39.38         62.58        26.67 o
  -2  15  11         15.01         54.01        25.70 o
  -1  15  11        477.13        474.72        48.40 o
   0  15  11       1195.44       1305.66       139.01 o
   1  15  11        492.01        552.39       105.67 o
   2  15  11         24.82         25.18        36.40 o
   3  15  11         29.73         82.30        58.89 o
   4  15  11        360.57        319.88        82.98 o
  -2  16  11          0.13         32.55        31.14 o
  -1  16  11        461.60        502.51        47.76 o
   0  16  11          0.04         47.32        31.88 o
   1  16  11        428.42        470.70       158.60 o
   2  16  11          0.30         35.09        45.51 o
 -10   0  12         33.92        241.14       115.10 o
  -9   0  12       1244.65       1449.67       129.83 o
  -8   0  12        278.59        313.39        84.91 o
  -7   0  12        221.60        260.21        79.00 o
  -6   0  12          2.51         86.55        88.54 o
  -5   0  12       2045.48       1969.23        72.68 o
  -4   0  12         25.41         26.49        24.86 o
  -3   0  12         43.98         30.54        28.58 o
  -2   0  12         32.37         10.95        21.25 o
  -1   0  12       1896.84       1793.02        58.81 o
   0   0  12        908.85        935.97        45.28 o
   1   0  12       1850.42       1839.61        57.97 o
   2   0  12         33.32         22.28        21.28 o
   3   0  12         54.00         21.75        22.48 o
   4   0  12         17.88          0.79        20.80 o
   5   0  12       2023.53       1924.43       105.73 o
   6   0  12          1.73         71.47        34.13 o
   7   0  12        170.67        185.80        49.52 o
   8   0  12        265.78        263.67        60.23 o
   9   0  12       1246.89       1307.58        76.29 o
  10   0  12         37.42         41.25        35.99 o
 -10   1  12        104.79         62.86        33.44 o
  -9   1  12        352.66        284.28        33.30 o
  -8   1  12        161.15        160.72        28.03 o
  -7   1  12       2231.86       2180.13        58.10 o
  -6   1  12         81.57         40.43        18.89 o
  -5   1  12        322.53        288.73        51.49 o
  -4   1  12          5.99         20.55        16.57 o
  -3   1  12       1325.94       1274.27        48.63 o
  -2   1  12         95.90         66.46        16.42 o
  -1   1  12        364.96        325.08        24.51 o
   0   1  12          1.32          6.05        13.93 o
   1   1  12        324.81        268.24        21.35 o
   2   1  12         85.14         54.71        16.00 o
   3   1  12       1259.99       1315.21        53.61 o
   4   1  12          3.99          2.12        15.36 o
   5   1  12        299.00        268.91        26.40 o
   6   1  12         70.72         27.27        17.13 o
   7   1  12       2179.73       2240.78        56.64 o
   8   1  12        141.36        148.04        23.57 o
   9   1  12        339.29        339.00        55.55 o
  10   1  12        105.47         81.57        28.78 o
 -10   2  12          0.03         32.39        32.87 o
  -9   2  12        216.20        197.18        29.97 o
  -8   2  12          0.50         41.76        24.36 o
  -7   2  12        402.45        463.33        36.05 o
  -6   2  12       1209.88       1228.16        42.90 o
  -5   2  12          1.91         29.31        17.09 o
  -4   2  12        676.45        683.84        32.86 o
  -3   2  12          9.22         31.27        20.86 o
  -2   2  12        302.66        285.86        27.87 o
  -1   2  12        243.30        220.18        23.47 o
   0   2  12        367.39        406.31        27.22 o
   1   2  12        244.30        261.09        23.36 o
   2   2  12        316.01        279.89        26.50 o
   3   2  12          9.05          2.87        14.99 o
   4   2  12        706.57        721.97        33.99 o
   5   2  12          3.39         11.60        16.79 o
   6   2  12       1204.48       1174.29        51.19 o
   7   2  12        404.47        385.86        46.67 o
   8   2  12          1.11         19.99        19.63 o
   9   2  12        207.11        223.70        51.25 o
  10   2  12          0.59          4.45        23.57 o
 -10   3  12         22.48         72.64        36.62 o
  -9   3  12          0.68          4.88        25.57 o
  -8   3  12        114.96         97.84        28.36 o
  -7   3  12        746.83        747.24        43.19 o
  -6   3  12        779.86        807.68        37.40 o
  -5   3  12         16.35          5.50        16.87 o
  -4   3  12        217.91        170.78        20.91 o
  -3   3  12        352.03        469.16        42.69 o
  -2   3  12         15.27         10.14        18.38 o
  -1   3  12       2673.94       2713.76        63.85 o
   0   3  12          0.05          8.52        14.88 o
   1   3  12       2689.53       2614.51        63.65 o
   2   3  12         13.32         15.60        15.25 o
   3   3  12        380.71        446.76        31.02 o
   4   3  12        186.01        117.48        18.72 o
   5   3  12         13.54         10.95        16.02 o
   6   3  12        762.13        715.16        37.82 o
   7   3  12        729.18        711.21        36.31 o
   8   3  12        119.39        116.61        20.96 o
   9   3  12          0.22          8.09        21.54 o
  10   3  12         20.55         25.81        24.15 o
 -10   4  12        546.08        673.17        52.67 o
  -9   4  12        399.19        483.92        62.42 o
  -8   4  12        419.86        446.80        43.45 o
  -7   4  12          0.57         30.24        22.89 o
  -6   4  12         12.52         22.45        20.68 o
  -5   4  12          9.45         21.60        17.77 o
  -4   4  12       1815.64       1672.83        47.25 o
  -3   4  12       2017.64       1889.44        57.52 o
  -2   4  12        203.72        168.22        22.99 o
  -1   4  12       1043.69       1034.46        41.76 o
   0   4  12       1944.79       1963.93        52.50 o
   1   4  12       1063.81       1000.32        38.88 o
   2   4  12        216.71        214.83        39.99 o
   3   4  12       2110.73       1895.51        51.90 o
   4   4  12       1848.69       1805.42        60.77 o
   5   4  12         14.16         27.99        21.74 o
   6   4  12          8.50         18.69        16.68 o
   7   4  12          0.05         12.74        17.62 o
   8   4  12        445.96        455.27        33.29 o
   9   4  12        371.75        406.20        38.38 o
  10   4  12        537.23        629.51       127.46 o
 -10   5  12         33.21         42.89        33.64 o
  -9   5  12       1473.09       1493.39        62.69 o
  -8   5  12        104.12        117.08        28.01 o
  -7   5  12        632.74        621.11        60.23 o
  -6   5  12         26.18         16.23        21.12 o
  -5   5  12       4615.25       4703.83        93.43 o
  -4   5  12        109.01         93.47        20.10 o
  -3   5  12         36.41         10.82        21.57 o
  -2   5  12          3.22          6.08        19.08 o
  -1   5  12        144.80        158.97        25.31 o
   0   5  12          0.00         34.71        17.65 o
   1   5  12        145.73        140.69        18.91 o
   2   5  12          4.80         24.17        28.78 o
   3   5  12         45.24         32.69        19.88 o
   4   5  12        102.57         71.37        22.99 o
   5   5  12       4563.44       4732.24       116.45 o
   6   5  12         17.03         28.66        22.38 o
   7   5  12        625.33        687.06        47.92 o
   8   5  12        108.63         70.21        28.23 o
   9   5  12       1533.02       1583.53        67.65 o
  10   5  12         42.94         78.98        89.00 o
  -9   6  12        111.40         72.24        29.79 o
  -8   6  12          4.43         15.77        24.87 o
  -7   6  12        110.45         57.83        28.67 o
  -6   6  12        411.38        491.35        76.69 o
  -5   6  12        366.98        364.83        33.07 o
  -4   6  12       1723.37       1708.76        51.39 o
  -3   6  12        432.44        438.45        58.38 o
  -2   6  12         56.00         50.46        21.78 o
  -1   6  12       3625.64       3484.87        77.00 o
   0   6  12         74.55        118.97        23.32 o
   1   6  12       3545.03       3501.49        74.63 o
   2   6  12         74.17         86.02        21.96 o
   3   6  12        429.16        431.36        74.95 o
   4   6  12       1709.13       1715.19        62.00 o
   5   6  12        378.91        314.98        33.95 o
   6   6  12        404.07        431.25        59.56 o
   7   6  12        111.05         77.84        26.24 o
   8   6  12          6.18          0.00        26.77 o
   9   6  12         99.26        145.88        49.21 o
  -9   7  12          7.03         48.37        31.73 o
  -8   7  12         20.98         57.05        29.85 o
  -7   7  12        339.05        395.01        37.34 o
  -6   7  12         60.66         50.65        24.47 o
  -5   7  12        133.91        148.92        25.09 o
  -4   7  12        174.79        162.07        24.66 o
  -3   7  12         17.30          6.23        17.19 o
  -2   7  12         82.27         94.92        25.99 o
  -1   7  12        268.04        331.11        31.78 o
   0   7  12          0.01          6.04        18.43 o
   1   7  12        241.31        242.96        31.30 o
   2   7  12         69.80         49.38        28.11 o
   3   7  12         12.92          0.00        24.01 o
   4   7  12        170.77        138.65        31.51 o
   5   7  12        130.00        120.51        24.01 o
   6   7  12         70.95         83.91        25.12 o
   7   7  12        353.61        332.60        41.95 o
   8   7  12         24.65         77.56        32.19 o
   9   7  12          7.09         50.00        54.37 o
  -9   8  12        467.11        498.55        67.23 o
  -8   8  12          0.00         12.34        29.54 o
  -7   8  12         75.06         73.24        28.65 o
  -6   8  12         83.13        105.17        25.36 o
  -5   8  12         70.57         57.86        23.16 o
  -4   8  12          9.48         15.49        20.52 o
  -3   8  12         61.53         88.80        22.57 o
  -2   8  12        125.51         74.57        26.41 o
  -1   8  12       1677.54       1683.68        60.42 o
   0   8  12          0.02         33.98        21.16 o
   1   8  12       1712.44       1648.08        55.60 o
   2   8  12        116.91         46.29        27.23 o
   3   8  12         48.45         49.52        27.45 o
   4   8  12         11.80          0.00        24.39 o
   5   8  12         63.27        106.78        44.84 o
   6   8  12         88.59         81.72        26.80 o
   7   8  12         64.46         16.21        26.00 o
   8   8  12          0.02         56.84        29.51 o
   9   8  12        446.43        472.25       137.78 o
  -8   9  12          4.50         50.42        29.61 o
  -7   9  12       2705.09       2854.81        78.13 o
  -6   9  12         26.53         25.24        25.89 o
  -5   9  12        308.86        295.52        33.47 o
  -4   9  12         15.47          2.89        19.87 o
  -3   9  12        125.34        158.04        22.21 o
  -2   9  12          1.13         22.84        24.93 o
  -1   9  12        562.81        734.41        46.68 o
   0   9  12          0.19          7.81        22.17 o
   1   9  12        509.07        582.53        54.31 o
   2   9  12          0.86         23.90        25.00 o
   3   9  12        116.98         98.96        33.46 o
   4   9  12         14.00          0.00        25.98 o
   5   9  12        297.74        363.35        52.89 o
   6   9  12         26.45         12.23        25.71 o
   7   9  12       2642.88       2904.76        89.53 o
   8   9  12          6.71         57.15        34.53 o
  -8  10  12         17.68         16.78        36.74 o
  -7  10  12        573.19        676.21        52.19 o
  -6  10  12        106.71        111.10        29.06 o
  -5  10  12        816.69        876.50        48.01 o
  -4  10  12        415.63        502.39        39.94 o
  -3  10  12        497.53        489.51        36.66 o
  -2  10  12         42.12         32.32        30.33 o
  -1  10  12       1273.53       1359.16        91.92 o
   0  10  12         17.23         30.02        23.50 o
   1  10  12       1305.71       1351.13        72.03 o
   2  10  12         44.03         19.74        27.91 o
   3  10  12        468.90        411.37        54.22 o
   4  10  12        403.59        404.65        50.80 o
   5  10  12        839.61        802.94        64.85 o
   6  10  12        123.93        231.41        59.28 o
   7  10  12        526.25        644.71       124.80 o
   8  10  12         11.76         44.01        31.73 o
  -7  11  12         23.26         37.13        32.02 o
  -6  11  12        243.89        216.83        32.76 o
  -5  11  12       1219.82       1378.11        55.91 o
  -4  11  12          1.99         38.99        24.06 o
  -3  11  12          2.92         13.11        21.18 o
  -2  11  12         57.05         52.20        21.49 o
  -1  11  12       1677.22       1800.00       105.04 o
   0  11  12          0.00         36.56        31.61 o
   1  11  12       1663.79       1713.96        82.97 o
   2  11  12         59.77         45.47        38.81 o
   3  11  12          1.72          7.23        29.46 o
   4  11  12          1.81         15.59        34.07 o
   5  11  12       1286.72       1339.09        75.76 o
   6  11  12        233.28        193.99        39.86 o
   7  11  12         22.36         70.36        50.97 o
  -6  12  12          0.92          8.53        30.11 o
  -5  12  12          0.00         41.64        28.44 o
  -4  12  12        230.98        212.67        31.05 o
  -3  12  12        328.89        434.86        36.71 o
  -2  12  12        171.89        188.46        25.54 o
  -1  12  12        110.13         77.41        35.70 o
   0  12  12        815.15        865.59       101.05 o
   1  12  12        111.54         80.79        38.81 o
   2  12  12        166.90        119.12        35.99 o
   3  12  12        314.38        422.95        66.25 o
   4  12  12        244.01        217.81        47.51 o
   5  12  12          1.60         62.70        41.49 o
   6  12  12          0.04         26.40        36.87 o
  -5  13  12        364.90        412.98        60.08 o
  -4  13  12        121.50        116.33        30.87 o
  -3  13  12        532.79        599.57        41.47 o
  -2  13  12          0.71         24.48        23.80 o
  -1  13  12         40.99         49.09        29.70 o
   0  13  12          0.30          0.00        33.11 o
   1  13  12         19.37          0.00        31.40 o
   2  13  12          0.08          0.00        31.82 o
   3  13  12        518.95        570.19        65.86 o
   4  13  12        141.78         56.21        44.17 o
   5  13  12        334.24        566.54       231.48 o
  -4  14  12        206.68        170.00        32.98 o
  -3  14  12        533.31        538.56        43.92 o
  -2  14  12         47.81         29.47        25.29 o
  -1  14  12        443.87        534.55        44.11 o
   0  14  12        738.56        730.64        71.23 o
   1  14  12        418.49        409.68        58.87 o
   2  14  12         55.22         35.89        37.48 o
   3  14  12        535.76        664.08       192.66 o
   4  14  12        202.46        278.98       248.27 o
  -2  15  12        326.88        328.34        51.41 o
  -1  15  12        144.73        192.05        62.59 o
   0  15  12          1.06         37.94        44.84 o
   1  15  12        142.75        294.57       277.05 o
   2  15  12        293.48        361.04        58.11 o
  -9   1  13        281.77        213.97        33.01 o
  -8   1  13          1.05         21.52        24.82 o
  -7   1  13          4.95          8.74        21.90 o
  -6   1  13        110.38         69.93        22.12 o
  -5   1  13        360.61        297.21        36.41 o
  -4   1  13        293.98        336.43        27.39 o
  -3   1  13        455.19        399.98        41.01 o
  -2   1  13         51.68         22.79        21.46 o
  -1   1  13        285.05        338.88        32.20 o
   0   1  13       2648.11       2664.82        60.22 o
   1   1  13        264.79        275.61        22.68 o
   2   1  13         57.75         41.39        18.15 o
   3   1  13        466.78        317.01        33.03 o
   4   1  13        275.90        294.72        30.91 o
   5   1  13        370.17        284.22        37.53 o
   6   1  13        109.81         85.71        20.21 o
   7   1  13          5.94          2.28        19.13 o
   8   1  13          2.00          0.55        20.64 o
   9   1  13        296.80        339.23        65.31 o
  -9   2  13         31.61         33.46        29.12 o
  -8   2  13        983.17       1025.78        53.14 o
  -7   2  13        456.05        383.97        36.97 o
  -6   2  13        763.01        793.75        40.30 o
  -5   2  13        536.91        529.26        34.85 o
  -4   2  13          5.37         30.87        19.28 o
  -3   2  13        255.34        232.73        49.18 o
  -2   2  13        237.66        331.65        39.22 o
  -1   2  13        103.25         81.68        19.04 o
   0   2  13          0.07          9.56        17.17 o
   1   2  13         86.48         93.35        18.41 o
   2   2  13        203.89        243.80        45.84 o
   3   2  13        249.42        237.56        25.70 o
   4   2  13          6.72         10.80        17.55 o
   5   2  13        509.46        571.23        64.87 o
   6   2  13        730.93        766.16        49.44 o
   7   2  13        470.04        428.42        78.06 o
   8   2  13        945.17       1021.29        44.46 o
   9   2  13         33.21         59.76        23.79 o
  -9   3  13        276.69        254.12        52.16 o
  -8   3  13         37.57         25.11        27.15 o
  -7   3  13          0.24         25.44        23.75 o
  -6   3  13          1.04         17.40        20.16 o
  -5   3  13         14.08          5.17        17.91 o
  -4   3  13        147.84        138.44        21.34 o
  -3   3  13        349.88        434.72        46.76 o
  -2   3  13        741.27        784.10        43.69 o
  -1   3  13         37.34         61.69        21.40 o
   0   3  13       1328.02       1338.98        42.76 o
   1   3  13         23.08         20.62        17.39 o
   2   3  13        763.21        788.70        38.70 o
   3   3  13        354.26        383.67        33.29 o
   4   3  13        135.54         99.21        20.11 o
   5   3  13         20.06         26.89        19.52 o
   6   3  13          0.17         15.52        18.60 o
   7   3  13          0.89         17.06        19.76 o
   8   3  13         36.36         42.42        25.69 o
   9   3  13        263.77        188.86        27.59 o
  -9   4  13         50.31         24.12        29.89 o
  -8   4  13       1163.73       1215.19        56.41 o
  -7   4  13       1030.11        921.00        49.29 o
  -6   4  13          0.22          0.00        21.89 o
  -5   4  13        354.12        240.78        24.62 o
  -4   4  13         22.05          9.21        18.13 o
  -3   4  13         54.77         53.76        26.52 o
  -2   4  13        782.98        794.41        44.36 o
  -1   4  13         16.27         16.82        22.17 o
   0   4  13          0.55          4.28        19.26 o
   1   4  13         12.48         49.69        17.65 o
   2   4  13        722.40        772.37        40.13 o
   3   4  13         56.54         50.77        19.06 o
   4   4  13         21.88          5.11        18.16 o
   5   4  13        374.02        336.41        31.83 o
   6   4  13          0.12         22.05        19.60 o
   7   4  13       1029.33        938.45        62.20 o
   8   4  13       1158.65       1173.30        63.26 o
   9   4  13         36.14         60.52        25.21 o
  -9   5  13        241.62        312.42        49.07 o
  -8   5  13        277.81        305.56        44.24 o
  -7   5  13        541.49        458.22        63.36 o
  -6   5  13        247.31        209.18        27.25 o
  -5   5  13       1899.91       1775.75        67.98 o
  -4   5  13        313.88        312.25        46.48 o
  -3   5  13          6.59         20.06        26.00 o
  -2   5  13        250.77        222.09        27.43 o
  -1   5  13        318.18        296.47        43.66 o
   0   5  13        301.24        358.79        58.73 o
   1   5  13        281.98        290.13        30.35 o
   2   5  13        274.73        301.70        41.12 o
   3   5  13          3.50          8.85        18.86 o
   4   5  13        307.08        323.64        35.62 o
   5   5  13       1887.44       1832.93        55.65 o
   6   5  13        257.45        193.32        29.08 o
   7   5  13        561.72        635.94        48.66 o
   8   5  13        267.48        220.15        34.94 o
   9   5  13        256.46        254.97        38.94 o
  -8   6  13        717.78        835.92        56.20 o
  -7   6  13         81.97         34.79        25.83 o
  -6   6  13         12.99         22.39        22.53 o
  -5   6  13        140.62         91.02        24.83 o
  -4   6  13        148.10        143.25        25.14 o
  -3   6  13         96.35         81.45        28.20 o
  -2   6  13        452.40        422.17        41.48 o
  -1   6  13         37.20         25.53        22.36 o
   0   6  13          0.19         42.74        21.85 o
   1   6  13         30.73         31.46        20.66 o
   2   6  13        454.62        521.68        42.39 o
   3   6  13         83.64        169.89        78.85 o
   4   6  13        178.72        211.45        27.26 o
   5   6  13        173.62        142.42        45.24 o
   6   6  13         17.28         12.58        23.96 o
   7   6  13         67.82         76.56        29.14 o
   8   6  13        734.84        722.74        85.11 o
  -8   7  13        217.57        237.80        36.53 o
  -7   7  13        230.58        237.08        32.01 o
  -6   7  13         77.14         85.98        27.61 o
  -5   7  13        103.08        126.96        24.57 o
  -4   7  13         16.35         34.26        23.42 o
  -3   7  13        213.92        165.62        23.97 o
  -2   7  13        263.57        252.82        36.17 o
  -1   7  13         22.28          4.22        22.22 o
   0   7  13        572.59        674.16        47.77 o
   1   7  13         31.41         11.39        19.18 o
   2   7  13        266.27        320.51        80.30 o
   3   7  13        225.91        232.62       114.43 o
   4   7  13         29.01         41.32        24.31 o
   5   7  13        114.39        116.08        27.28 o
   6   7  13         63.79         38.38        43.12 o
   7   7  13        211.10        105.67        30.44 o
   8   7  13        199.78        207.00        34.23 o
  -7   8  13         74.77         97.39        31.12 o
  -6   8  13        113.96        162.57        29.07 o
  -5   8  13         17.17         31.55        24.21 o
  -4   8  13        310.86        294.44        31.88 o
  -3   8  13        287.35        274.20        30.23 o
  -2   8  13        781.90        789.49        55.02 o
  -1   8  13        473.03        359.94        46.29 o
   0   8  13          0.01         29.08        23.93 o
   1   8  13        505.57        486.75        65.83 o
   2   8  13        760.86        771.31        61.03 o
   3   8  13        284.44        305.71        55.54 o
   4   8  13        322.37        377.65        84.99 o
   5   8  13          8.20         24.95        25.53 o
   6   8  13        144.45        177.33        30.96 o
   7   8  13         66.52         73.44        30.37 o
   8   8  13       1454.18       1968.66       160.61 o
  -7   9  13         21.54         22.39        31.39 o
  -6   9  13        474.23        598.18        48.60 o
  -5   9  13         10.85         21.47        25.32 o
  -4   9  13        172.74        191.51        27.21 o
  -3   9  13         26.47         38.80        22.17 o
  -2   9  13        108.00        147.58        32.03 o
  -1   9  13        291.97        345.40        71.90 o
   0   9  13       2870.38       3082.52        84.29 o
   1   9  13        267.36        287.82        46.26 o
   2   9  13        113.02         77.21        35.47 o
   3   9  13         25.44         37.42        32.56 o
   4   9  13        167.16        134.62        34.36 o
   5   9  13         14.13         26.83        26.20 o
   6   9  13        469.61        485.10        51.93 o
   7   9  13         30.12          0.36        29.20 o
  -6  10  13         35.05         65.77        34.97 o
  -5  10  13        318.79        324.23        52.55 o
  -4  10  13         24.18         62.78        26.44 o
  -3  10  13        135.28         86.83        25.36 o
  -2  10  13        265.08        263.05        28.69 o
  -1  10  13          9.62          1.90        27.87 o
   0  10  13          0.05         35.32        25.70 o
   1  10  13         13.30         43.14        30.23 o
   2  10  13        260.49        203.63        40.15 o
   3  10  13        151.74        134.44        35.33 o
   4  10  13         11.58          0.00        33.41 o
   5  10  13        316.14        340.05        70.94 o
   6  10  13         44.44         42.88        28.91 o
  -6  11  13        116.28        170.34        45.54 o
  -5  11  13       1550.64       1647.52        61.92 o
  -4  11  13         77.09         81.21        29.63 o
  -3  11  13         89.12         99.59        26.92 o
  -2  11  13         14.51         48.71        23.55 o
  -1  11  13         13.62         86.22        32.63 o
   0  11  13        488.32        522.87        64.63 o
   1  11  13         19.52         12.45        32.48 o
   2  11  13         12.29         25.32        33.38 o
   3  11  13         97.70         97.09        38.86 o
   4  11  13         68.06         26.49        33.72 o
   5  11  13       1531.90       1743.81       155.26 o
   6  11  13        113.38        205.17       110.19 o
  -5  12  13        252.63        226.04        37.98 o
  -4  12  13       1004.55       1121.05        54.44 o
  -3  12  13         13.45          6.17        25.06 o
  -2  12  13        268.88        317.42        30.51 o
  -1  12  13        102.66        122.60        33.11 o
   0  12  13          0.48         32.39        37.29 o
   1  12  13        111.20         61.38        35.33 o
   2  12  13        229.01        176.92        38.62 o
   3  12  13         13.49         29.21        39.22 o
   4  12  13       1038.51       1141.48        80.44 o
   5  12  13        234.36        310.61       177.34 o
  -3  13  13          2.67         14.34        30.33 o
  -2  13  13       1341.33       1415.62        52.36 o
  -1  13  13          0.69         46.54        44.73 o
   0  13  13       1285.23       1319.19       117.11 o
   1  13  13          0.09          0.00        35.64 o
   2  13  13       1324.21       1379.68        87.39 o
   3  13  13          5.41         61.80        39.36 o
   0  14  13          0.75         14.72        65.58 o
  -8   0  14         69.25         28.60        33.40 o
  -7   0  14         39.33         55.47        29.08 o
  -6   0  14          0.01         18.76        27.06 o
  -5   0  14       1726.80       1797.51        69.97 o
  -4   0  14         32.01         25.92        25.43 o
  -3   0  14        804.01        901.61        71.76 o
  -2   0  14         37.31         58.56        56.88 o
  -1   0  14       1123.23       1066.13       101.05 o
   0   0  14          5.63         20.03        29.16 o
   1   0  14       1110.71       1108.14        66.11 o
   2   0  14         43.53         13.89        29.71 o
   3   0  14        797.88        913.10        95.70 o
   4   0  14         20.99         17.62        28.93 o
   5   0  14       1660.32       1845.51        78.74 o
   6   0  14          0.30         18.23        28.47 o
   7   0  14         45.11         17.49        31.69 o
   8   0  14         82.31        113.62        34.80 o
  -8   1  14        169.10        184.10        26.22 o
  -7   1  14        905.08       1084.80        55.57 o
  -6   1  14         72.70         88.00        21.89 o
  -5   1  14        727.72        784.52        51.47 o
  -4   1  14         95.02        109.68        20.38 o
  -3   1  14         92.82         56.52        28.36 o
  -2   1  14          8.75         15.24        21.82 o
  -1   1  14        459.41        377.69        38.36 o
   0   1  14          0.02         10.44        19.45 o
   1   1  14        415.45        363.08        36.44 o
   2   1  14          7.85          2.78        19.73 o
   3   1  14         91.60        105.78        22.91 o
   4   1  14         88.60         93.19        22.02 o
   5   1  14        715.81        763.09        63.15 o
   6   1  14         78.84         25.54        21.68 o
   7   1  14        910.06       1032.76        48.19 o
   8   1  14        164.71        148.35        39.60 o
  -8   2  14        391.44        287.86        35.29 o
  -7   2  14         15.07         31.03        23.42 o
  -6   2  14          6.66          4.94        22.24 o
  -5   2  14        267.09        203.54        25.30 o
  -4   2  14          6.47         22.85        17.60 o
  -3   2  14          4.00         16.18        22.11 o
  -2   2  14        746.12        791.06        46.22 o
  -1   2  14        164.84        123.12        23.46 o
   0   2  14         41.05         41.08        21.78 o
   1   2  14        179.02        178.95        23.16 o
   2   2  14        736.01        699.69        41.36 o
   3   2  14          4.88         26.23        20.47 o
   4   2  14          8.57         18.64        19.65 o
   5   2  14        284.87        337.64        63.56 o
   6   2  14          7.32          1.46        21.00 o
   7   2  14         18.87          0.45        23.91 o
   8   2  14        391.51        355.32        45.00 o
  -8   3  14         58.96         40.56        30.06 o
  -7   3  14          3.46         34.84        25.81 o
  -6   3  14        159.37        167.43        24.99 o
  -5   3  14       1183.38       1172.19        52.72 o
  -4   3  14         79.75         34.95        20.48 o
  -3   3  14         29.16         14.93        27.94 o
  -2   3  14         11.90         23.21        26.63 o
  -1   3  14        452.85        556.56        40.43 o
   0   3  14          0.55         24.91        18.77 o
   1   3  14        451.36        406.50        39.18 o
   2   3  14          8.47         29.24        20.56 o
   3   3  14         19.05         28.61        20.55 o
   4   3  14         80.76         49.41        21.32 o
   5   3  14       1258.50       1180.82        48.80 o
   6   3  14        160.14        227.02        50.61 o
   7   3  14          6.50         21.12        22.68 o
   8   3  14         48.68         27.37        23.77 o
  -8   4  14         47.28         31.25        29.88 o
  -7   4  14         48.32         47.39        27.99 o
  -6   4  14         37.53         24.61        25.09 o
  -5   4  14        705.87        772.57        40.71 o
  -4   4  14       1049.29       1105.73        43.06 o
  -3   4  14         77.31        115.97        32.87 o
  -2   4  14        105.31         82.67        29.12 o
  -1   4  14        941.14        968.99        56.60 o
   0   4  14        986.56        992.21        54.93 o
   1   4  14        924.61        966.47        43.21 o
   2   4  14        108.30        112.54        22.85 o
   3   4  14         71.07         89.56        22.53 o
   4   4  14       1052.78       1134.20        47.19 o
   5   4  14        701.81        734.07        45.19 o
   6   4  14         34.24         46.43        23.13 o
   7   4  14         46.01         34.06        24.21 o
   8   4  14         48.16         24.20        24.24 o
  -7   5  14       1585.98       1722.04        92.32 o
  -6   5  14        141.36        121.18        33.81 o
  -5   5  14        767.11        709.22        45.61 o
  -4   5  14         17.85         43.75        22.22 o
  -3   5  14        154.27         76.11        37.27 o
  -2   5  14         31.00         19.89        28.12 o
  -1   5  14        833.28        834.84        48.03 o
   0   5  14          0.01         10.49        24.15 o
   1   5  14        888.80        972.55        41.96 o
   2   5  14         33.18         45.17        26.47 o
   3   5  14        168.45        104.12        23.53 o
   4   5  14         27.69          9.60        21.16 o
   5   5  14        791.66        940.02        45.93 o
   6   5  14        130.72        102.89        25.10 o
   7   5  14       1654.36       1873.00       107.38 o
  -7   6  14        426.42        312.75        35.48 o
  -6   6  14        652.77        601.08        50.59 o
  -5   6  14        533.72        504.88        49.07 o
  -4   6  14        298.41        253.61        30.60 o
  -3   6  14        180.24        166.81        24.68 o
  -2   6  14         79.49         47.11        28.83 o
  -1   6  14        240.00        187.27        28.04 o
   0   6  14        555.99        486.09        43.12 o
   1   6  14        282.36        281.21        31.50 o
   2   6  14         91.24        150.51        46.73 o
   3   6  14        188.31        187.75        25.96 o
   4   6  14        299.86        252.46        30.52 o
   5   6  14        542.89        466.54        46.82 o
   6   6  14        672.93        612.62        52.67 o
   7   6  14        432.45        426.58        52.14 o
  -7   7  14         33.27         24.61        29.98 o
  -6   7  14         35.21          9.88        27.96 o
  -5   7  14          5.47         26.92        25.97 o
  -4   7  14        118.26         94.73        25.97 o
  -3   7  14         57.25         30.58        22.85 o
  -2   7  14        137.36         81.83        36.35 o
  -1   7  14         23.26         33.08        25.93 o
   0   7  14          0.00          5.47        24.53 o
   1   7  14         19.75         33.47        24.31 o
   2   7  14        148.38        129.27        28.36 o
   3   7  14         52.57         92.17        28.07 o
   4   7  14        128.45        105.99        28.07 o
   5   7  14          0.86         18.90        26.18 o
   6   7  14         32.15         15.86        27.19 o
   7   7  14         37.28         24.42        30.26 o
  -6   8  14         10.83         28.21        29.06 o
  -5   8  14         24.24         34.43        27.63 o
  -4   8  14        419.35        409.88        38.81 o
  -3   8  14        215.03        252.76        33.03 o
  -2   8  14         79.94         43.98        32.58 o
  -1   8  14        104.80        113.24        31.19 o
   0   8  14        110.11        149.74        30.98 o
   1   8  14        114.44        116.93        34.59 o
   2   8  14         67.23         54.53        28.47 o
   3   8  14        215.11        187.37        38.91 o
   4   8  14        446.61        553.94        59.66 o
   5   8  14         17.67         29.18        27.44 o
   6   8  14         10.18          0.00        27.82 o
  -6   9  14        177.24        168.21        45.51 o
  -5   9  14        772.60        863.01        50.90 o
  -4   9  14         16.05          8.67        25.52 o
  -3   9  14        172.51        220.17        27.87 o
  -2   9  14         28.36         56.96        30.68 o
  -1   9  14         32.43         51.97        29.79 o
   0   9  14          0.11         58.60        30.83 o
   1   9  14         41.05         40.10        28.34 o
   2   9  14         31.92          2.33        31.42 o
   3   9  14        199.54        179.60        63.57 o
   4   9  14         15.98          2.15        32.39 o
   5   9  14        779.52        905.51        60.26 o
   6   9  14        156.57        203.44        77.63 o
  -5  10  14        293.51        318.55        42.50 o
  -4  10  14          0.36         53.65        28.17 o
  -3  10  14         44.59         60.63        26.86 o
  -2  10  14        417.66        434.79        42.75 o
  -1  10  14       1170.66       1330.35        68.02 o
   0  10  14        730.14        727.32       202.70 o
   1  10  14       1200.48       1316.01        83.56 o
   2  10  14        409.97        469.49        63.55 o
   3  10  14         48.55         21.84        35.03 o
   4  10  14          1.05         55.84        41.09 o
   5  10  14        326.71        426.86       101.56 o
  -4  11  14         36.28         41.08        31.99 o
  -3  11  14         78.93         44.08        28.54 o
  -2  11  14        124.89        149.16        26.89 o
  -1  11  14        201.13        240.06        60.77 o
   0  11  14          0.05         55.46        56.21 o
   1  11  14        234.38        198.27        43.40 o
   2  11  14        130.70         73.43        39.10 o
   3  11  14         76.21         97.43        59.56 o
   4  11  14         35.94         51.62        39.55 o
  -2  12  14         17.87         15.40        26.89 o
  -1  12  14          2.77         32.04        39.22 o
   0  12  14       1080.71       1211.42       127.15 o
   1  12  14          1.05         29.54        40.51 o
   2  12  14         18.35         13.24        37.28 o
  -7   1  15         71.93         41.82        23.70 o
  -6   1  15          1.55         12.80        21.94 o
  -5   1  15         33.77         20.85        21.56 o
  -4   1  15         22.67         47.60        24.74 o
  -3   1  15         66.67         40.47        25.55 o
  -2   1  15        623.84        649.75        60.81 o
  -1   1  15        932.11        962.50        50.43 o
   0   1  15        972.54        967.94        49.43 o
   1   1  15        976.41        971.62        49.38 o
   2   1  15        626.83        686.57        44.02 o
   3   1  15         51.51         16.74        23.08 o
   4   1  15         23.02         42.44        23.99 o
   5   1  15         30.82         38.39        24.44 o
   6   1  15          2.93         17.33        23.64 o
   7   1  15         65.30         37.80        24.96 o
  -7   2  15        956.63       1101.31        49.97 o
  -6   2  15         52.19         63.61        24.49 o
  -5   2  15         16.14         26.73        20.89 o
  -4   2  15        629.15        687.83        37.37 o
  -3   2  15        692.51        711.06        51.28 o
  -2   2  15       1026.36       1009.08        52.79 o
  -1   2  15        306.51        233.22        30.81 o
   0   2  15          0.10         40.52        24.36 o
   1   2  15        319.70        251.94        32.06 o
   2   2  15       1010.48       1003.29        49.78 o
   3   2  15        700.25        678.64        44.57 o
   4   2  15        606.94        625.84        44.09 o
   5   2  15         25.35         25.77        23.46 o
   6   2  15         67.77         39.74        25.08 o
   7   2  15        966.90       1133.96       122.28 o
  -7   3  15         84.64         19.89        29.87 o
  -6   3  15         36.53         23.68        25.30 o
  -5   3  15        103.58         32.74        23.69 o
  -4   3  15        585.91        585.71        39.04 o
  -3   3  15         24.52         49.98        26.42 o
  -2   3  15        243.39        236.99        34.03 o
  -1   3  15        463.83        474.03        43.65 o
   0   3  15       2834.69       3074.20        82.14 o
   1   3  15        488.56        437.42        42.22 o
   2   3  15        228.42        163.65        26.51 o
   3   3  15         21.09         24.96        22.74 o
   4   3  15        582.81        584.58        43.99 o
   5   3  15        110.63        101.74        25.78 o
   6   3  15         38.28         30.89        31.71 o
   7   3  15         77.36         52.03        31.38 o
  -6   4  15         20.82         23.85        26.64 o
  -5   4  15          1.19          5.54        23.96 o
  -4   4  15        857.14        931.75        58.92 o
  -3   4  15        293.28        302.83        40.97 o
  -2   4  15        137.19        125.04        40.20 o
  -1   4  15        174.16        128.06        33.04 o
   0   4  15          0.08         15.02        23.35 o
   1   4  15        161.30        139.59        25.18 o
   2   4  15        117.86        101.82        26.99 o
   3   4  15        313.59        375.44        64.14 o
   4   4  15        816.39        869.53        50.81 o
   5   4  15          1.80         29.96        23.57 o
   6   4  15         24.65         30.40        24.54 o
  -6   5  15        653.57        647.06        50.00 o
  -5   5  15        409.22        254.60        32.68 o
  -4   5  15        120.20         64.34        24.87 o
  -3   5  15         30.20          4.44        21.06 o
  -2   5  15         18.83         23.43        30.85 o
  -1   5  15        673.52        721.70        57.83 o
   0   5  15         54.13         51.45        24.38 o
   1   5  15        673.72        732.57        59.59 o
   2   5  15         19.68         65.10        24.96 o
   3   5  15         30.13         51.59        25.83 o
   4   5  15        116.40         39.36        24.08 o
   5   5  15        403.25        443.04        56.99 o
   6   5  15        627.95        596.12        48.06 o
  -6   6  15       1276.38       1291.73        64.48 o
  -5   6  15         46.75         22.01        27.60 o
  -4   6  15        126.03        107.88        28.20 o
  -3   6  15        340.10        279.72        28.63 o
  -2   6  15        192.08        157.01        35.56 o
  -1   6  15          0.39          0.00        28.87 o
   0   6  15          0.00          8.95        28.46 o
   1   6  15          0.06         34.51        22.55 o
   2   6  15        179.55        224.67        74.76 o
   3   6  15        399.91        421.07        52.16 o
   4   6  15        161.87        184.29        62.59 o
   5   6  15         50.32          5.91        28.68 o
   6   6  15       1357.48       1250.26       109.75 o
  -5   7  15          0.03         17.39        27.50 o
  -4   7  15        580.21        624.52        46.11 o
  -3   7  15        306.24        339.46        36.06 o
  -2   7  15       1226.33       1307.47        85.18 o
  -1   7  15        395.23        395.81        70.90 o
   0   7  15        585.06        588.74        51.84 o
   1   7  15        377.95        407.19        57.27 o
   2   7  15       1205.13       1377.86        67.81 o
   3   7  15        326.78        398.38        51.46 o
   4   7  15        555.60        556.99        54.57 o
   5   7  15          0.02          0.00        30.27 o
  -4   8  15        355.91        399.03        41.64 o
  -3   8  15        534.51        557.93        48.08 o
  -2   8  15       1303.93       1433.76        91.03 o
  -1   8  15         69.72         57.67        38.51 o
   0   8  15          0.01          9.52        32.88 o
   1   8  15         81.54        205.30        77.73 o
   2   8  15       1344.44       1384.41        84.90 o
   3   8  15        559.54        659.31        56.25 o
   4   8  15        365.99        375.07       145.79 o
  -3   9  15        220.06        193.77        30.79 o
  -2   9  15        525.60        770.17       208.72 o
  -1   9  15        196.73        222.25        94.03 o
   0   9  15        875.68        863.15        88.33 o
   1   9  15        188.46        251.79       115.10 o
   2   9  15        558.56        618.31        72.99 o
   3   9  15        257.79        224.63        56.88 o
  -2  10  15         13.18         27.57        27.31 o
  -1  10  15        469.56        503.90        74.12 o
   0  10  15          1.20          5.16        39.20 o
   1  10  15        486.49        614.87        75.20 o
   2  10  15         17.38          7.08        37.57 o
  -5   0  16         89.04         63.68        33.26 o
  -4   0  16        106.07         88.08        58.62 o
  -3   0  16        771.39        908.52       168.64 o
  -2   0  16        768.06        689.66        77.73 o
  -1   0  16       1214.41       1377.02        87.07 o
   0   0  16        725.87        722.51        71.45 o
   1   0  16       1353.29       1512.34        86.82 o
   2   0  16        835.57        757.69        71.07 o
   3   0  16        775.92        709.37        69.93 o
   4   0  16        119.63        110.75        87.67 o
   5   0  16        122.63        105.56        72.94 o
  -5   1  16          1.88         29.45        21.49 o
  -4   1  16        155.59        138.92        27.93 o
  -3   1  16         77.96         81.30        29.90 o
  -2   1  16        137.36        124.10        28.56 o
  -1   1  16         79.53         42.05        26.63 o
   0   1  16          0.03          5.02        25.27 o
   1   1  16         94.56         96.60        26.25 o
   2   1  16        114.85        104.60        29.62 o
   3   1  16         64.45         73.10        28.22 o
   4   1  16        158.40        108.10        28.33 o
   5   1  16          3.00         42.53        26.92 o
  -5   2  16         20.83         11.09        22.36 o
  -4   2  16        129.86        135.40        23.96 o
  -3   2  16          3.48         17.98        28.22 o
  -2   2  16          0.01          0.00        24.98 o
  -1   2  16        128.69        134.28        29.58 o
   0   2  16          1.78          0.00        24.26 o
   1   2  16        131.50         77.83        28.78 o
   2   2  16          0.42         11.66        25.68 o
   3   2  16          4.13          3.04        24.29 o
   4   2  16        145.01        272.96        91.18 o
   5   2  16         20.38         26.68        26.95 o
  -5   3  16        101.14         94.93        23.87 o
  -4   3  16        589.20        649.55        38.80 o
  -3   3  16         33.17         13.70        29.96 o
  -2   3  16          8.44         19.71        27.75 o
  -1   3  16          1.00          5.66        25.64 o
   0   3  16          0.17          8.21        25.69 o
   1   3  16          0.09          2.17        25.92 o
   2   3  16          2.68         27.19        26.23 o
   3   3  16         30.96         74.80        27.13 o
   4   3  16        574.16        735.62        72.02 o
   5   3  16        100.90        118.87        28.74 o
  -4   4  16        315.79        276.85        30.82 o
  -3   4  16         15.02         12.61        23.99 o
  -2   4  16        193.61        200.30        33.04 o
  -1   4  16        657.32        782.11        55.01 o
   0   4  16       2814.92       2735.50        81.24 o
   1   4  16        712.49        766.22        67.24 o
   2   4  16        208.07        178.15        64.37 o
   3   4  16         19.21         36.09        26.80 o
   4   4  16        348.53        435.54        43.48 o
  -4   5  16         59.47         55.96        26.85 o
  -3   5  16        124.81        148.01        27.46 o
  -2   5  16        494.07        542.73        96.34 o
  -1   5  16         76.55         86.59        30.41 o
   0   5  16          0.31         35.95        27.90 o
   1   5  16         58.48         62.95        28.91 o
   2   5  16        487.03        469.54        49.91 o
   3   5  16        146.52        201.52        77.30 o
   4   5  16         57.34         64.79        28.95 o
  -3   6  16         52.14         33.03        26.68 o
  -2   6  16        103.17        155.08        44.52 o
  -1   6  16          0.07         36.91        34.46 o
   0   6  16        429.54        558.23        61.84 o
   1   6  16          0.35         55.45        31.10 o
   2   6  16         96.41        100.32        29.89 o
   3   6  16         45.84        112.01        30.14 o
  -2   7  16        180.03        194.24        50.86 o
  -1   7  16         20.89         27.98        36.95 o
   0   7  16          0.13          7.16        34.84 o
   1   7  16         28.23         32.76        28.55 o
   2   7  16        206.68        340.50        62.98 o
   0   8  16          0.26         58.24        60.23 o
  -2   1  17        388.33        304.70        54.54 o
  -1   1  17       1062.80       1160.85        64.10 o
   0   1  17          5.30         21.59        30.02 o
   1   1  17       1025.25       1152.01        61.78 o
   2   1  17        375.08        354.00        53.70 o
  -2   2  17        104.61        140.87        32.87 o
  -1   2  17        150.90        130.62        49.88 o
   0   2  17          0.00          3.12        29.59 o
   1   2  17        128.13         95.23        32.00 o
   2   2  17        114.81        129.19        33.39 o
  -1   3  17        989.60       1090.18        70.26 o
   0   3  17        541.21        547.32        54.61 o
   1   3  17        972.15       1129.41        62.03 o
                                                
